# Supplementary material for: Revised geochronology, correlation, and dinosaur stratigraphic ranges of the Santonian-Maastrichtian (Late Cretaceous) formations of the Western Interior of North America
Source: PLoS One. 2017 Nov 22;12(11):e0188426. doi: 10.1371/journal.pone.0188426 (PMC5699823; doi:10.1371/journal.pone.0188426)
Supplement: S2 Table — This sheet shows recalibration calculations for over 200 published Ar / Ar radiometric dates. These are recalibrated to the two current standards (Kuiper et al., 2008; Renne et al., 2011), shown on separate tabs. References are given within pop up notes for the respective recalibrated date(s). (XLS) [file pone.0188426.s002.xls]

## Sheet: Kuiper et al 2008
General information						Legacy age: INPUT				New age: INPUT				OUTPUT		INPUT for Error Propagation:			OUTPUT (all 1σ absolute)								For help, click on the Instructions worksheet at the bottom left of your Excel window.						Please contact Noah McLean at nmclean@mit.edu with questions, comments, and suggestions.
				State / Province		Legacy age tsample, old (Ma)	Legacy standard and age (Ma)	Equivalent legacy FCs (Ma)	Legacy λ (/yr)	New FCs standard (Ma)	New FCs standard error (Ma), 1σ	New λ (/yr)	New λ error (/yr), 1σ	Recalibrated age tsample, new (Ma)	% change	Legacy age error 1σ internal, unless stated (Ma)	legacy data J		converted age uncertainties:								Calculations				without the uncertainty in J			assuming unct. In J comes from unct. In 40/39 meas of std				part 1	part 2
Reference	Sample Name (Ar-Ar, unless specified)	Biostrat / info	Unit		Mineral												J value	J 1σ uncertainty	New error 1σ internal, unless stated (Ma)	+ standard (Ma)	+ std + λ (Ma)						ratio 40/39 std	ratio 40/39 sample	dtspl,old/dJold	dtspl,old/drspl,old	old sigma r40/39_spl, 1-sigma abs	new J (Ma)	dJold/dRstd,old	sigma r40/39_std from std meas error	dtsplnew/dRstd	dtsplnew/dRspl	dtsplnew/dtstd	dtsplnew/dlambdanew1	dtsplnew/dlambdanew2	dtsplnew/dlambdanew	dtsplnew/dlambdanew
	Fish Canyon Sanidine					28.03								#REF!	#REF!	0.05	0.0055	5.5e-06	#DIV/0!	#DIV/0!	#DIV/0!						0	0	#DIV/0!	#DIV/0!	#DIV/0!	#DIV/0!	#DIV/0!	#DIV/0!	#DIV/0!	#DIV/0!	#DIV/0!	#DIV/0!	#DIV/0!	#DIV/0!	#DIV/0!
																											#DIV/0!	#DIV/0!	#DIV/0!	#DIV/0!	#DIV/0!	#DIV/0!	#DIV/0!	#DIV/0!	#DIV/0!	#DIV/0!	#DIV/0!	#DIV/0!	#DIV/0!	#DIV/0!	#DIV/0!
Baadsgaard et al. 1993	Snakebite 1 (U-Pb)	upper B. reesidei	Bearpaw Shale	SK	z	72.5	N/A	N/A	N/A	N/A	N/A	N/A	N/A	N/A	N/A	0.4	N/A	N/A	N/A	N/A	N/A						#VALUE!	#VALUE!	#VALUE!	#VALUE!	#VALUE!	#VALUE!	#VALUE!	#VALUE!	#VALUE!	#VALUE!	#VALUE!	#VALUE!	#VALUE!	#VALUE!	#VALUE!
	Snakebite 1	upper B. reesidei	Bearpaw Shale	SK	s	72.47	MMhb-1 = 520.4	27.84	5.543e-10	28.201	0.023	5.463e-10	1.07e-11	73.4112	0.0128209	0.23	0.00824	2e-05	0.232995	0.240383	1.45781						1.88731	4.97425	8.6206e+09	1.42803e+07	0.0106602	0.00822628	-0.00436601	0.00458084	-3.81277e+07	1.44662e+07	2.57134	0.0396146	0.0401045	-1.64168e+15	-1.34379e+17
	Snakebite 1	upper B. reesidei	Bearpaw Shale	SK	b	72.56	MMhb-1 = 520.4	27.84	5.543e-10	28.201	0.023	5.463e-10	1.07e-11	73.5024	0.012821	0.21	0.00824	2e-05	0.212734	0.220821	1.45648						1.88731	4.98056	8.63109e+09	1.42796e+07	0.00837489	0.00822628	-0.00436601	0.00458084	-3.81741e+07	1.44655e+07	2.57447	0.0396628	0.0401543	-1.64701e+15	-1.34546e+17
																											#DIV/0!	#DIV/0!	#DIV/0!	#DIV/0!	#DIV/0!	#DIV/0!	#DIV/0!	#DIV/0!	#DIV/0!	#DIV/0!	#DIV/0!	#DIV/0!	#DIV/0!	#DIV/0!	#DIV/0!
Cifelli et al. 1997	WS10A		Cedar Mt Fm	UT	s	98.37	FCs = 27.84	27.84	5.543e-10	28.201	0.023	5.463e-10	1.07e-11	99.6487	0.0128324	0.13	0.01675	2e-05	0.131696	0.153939	1.95781						0.928442	3.3457	5.71559e+09	2.86147e+07	0.00216356	0.0167221	-0.018041	0.00110859	-1.0446e+08	2.89879e+07	3.46562	0.0533921	0.0544381	-3.50501e+15	-1.82407e+17
	WS10B		Cedar Mt Fm	UT	s	98.43	FCs = 27.84	27.84	5.543e-10	28.201	0.023	5.463e-10	1.07e-11	99.7095	0.0128324	0.13	0.01517	2e-05	0.131696	0.153964	1.959						1.02514	3.69648	6.31464e+09	2.59147e+07	0.00118946	0.0151447	-0.014798	0.00135154	-9.46625e+07	2.62527e+07	3.46768	0.0534237	0.0544713	-3.51009e+15	-1.82518e+17
	WS10C		Cedar Mt Fm	UT	s	98.38	FCs = 27.84	27.84	5.543e-10	28.201	0.023	5.463e-10	1.07e-11	99.6589	0.0128324	0.13	0.01522	2e-05	0.131696	0.153943	1.95801						1.02177	3.68241	6.29078e+09	2.60008e+07	0.00125833	0.0151946	-0.0148957	0.00134267	-9.49276e+07	2.63399e+07	3.46596	0.0533973	0.0544436	-3.50585e+15	-1.82425e+17
	1365-1 + 1		Cedar Mt Fm	UT	s	98.38	FCs = 27.84	27.84	5.543e-10	28.201	0.023	5.463e-10	1.07e-11	99.6589	0.0128324	0.14	0.01521	2e-05	0.141826	0.162694	1.95872						1.02245	3.68483	6.29492e+09	2.59837e+07	0.00235663	0.0151847	-0.0148761	0.00134444	-9.48652e+07	2.63226e+07	3.46596	0.0533973	0.0544436	-3.50585e+15	-1.82425e+17
	Weighted Mean		Cedar Mt Fm	UT	s	98.39	FCs = 27.84	27.84	5.543e-10	28.201	0.023	5.463e-10	1.07e-11	99.669	0.0128324	0.07			0.0708983								#DIV/0!	#DIV/0!	#DIV/0!	#DIV/0!	#DIV/0!	#DIV/0!	#DIV/0!	#DIV/0!	#DIV/0!	#DIV/0!	#DIV/0!	#DIV/0!	#DIV/0!	#DIV/0!	#DIV/0!
Clemens, 1994			Prince Creek Fm	AK	s	72.9	TCR = 28.32	28.03	5.543e-10	28.201	0.023	5.463e-10	1.07e-11	73.3523	0.00616657												#DIV/0!	#DIV/0!	#DIV/0!	#DIV/0!	#DIV/0!	#DIV/0!	#DIV/0!	#DIV/0!	#DIV/0!	#DIV/0!	#DIV/0!	#DIV/0!	#DIV/0!	#DIV/0!	#DIV/0!
																											#DIV/0!	#DIV/0!	#DIV/0!	#DIV/0!	#DIV/0!	#DIV/0!	#DIV/0!	#DIV/0!	#DIV/0!	#DIV/0!	#DIV/0!	#DIV/0!	#DIV/0!	#DIV/0!	#DIV/0!
Cobban et al. 2006		B. clinolobatus	unspecified		?	69.59	TCR = 28.32	28.03	5.543e-10	28.201	0.023	5.463e-10	1.07e-11	70.0213	0.00615904	0.36			0.362217								#DIV/0!	#DIV/0!	#DIV/0!	#DIV/0!	#DIV/0!	#DIV/0!	#DIV/0!	#DIV/0!	#DIV/0!	#DIV/0!	#DIV/0!	#DIV/0!	#DIV/0!	#DIV/0!	#DIV/0!
		B. grandis	unspecified		?	70	TCR = 28.32	28.03	5.543e-10	28.201	0.023	5.463e-10	1.07e-11	70.4339	0.00615997	0.45			0.452772								#DIV/0!	#DIV/0!	#DIV/0!	#DIV/0!	#DIV/0!	#DIV/0!	#DIV/0!	#DIV/0!	#DIV/0!	#DIV/0!	#DIV/0!	#DIV/0!	#DIV/0!	#DIV/0!	#DIV/0!
		B. eliasi	unspecified		?	71.98	TCR = 28.32	28.03	5.543e-10	28.201	0.023	5.463e-10	1.07e-11	72.4265	0.00616448	0.31			0.311911								#DIV/0!	#DIV/0!	#DIV/0!	#DIV/0!	#DIV/0!	#DIV/0!	#DIV/0!	#DIV/0!	#DIV/0!	#DIV/0!	#DIV/0!	#DIV/0!	#DIV/0!	#DIV/0!	#DIV/0!
		B. compressus (low in zone)	unspecified		?	73.52	TCR = 28.32	28.03	5.543e-10	28.201	0.023	5.463e-10	1.07e-11	73.9763	0.00616798	0.39			0.392406								#DIV/0!	#DIV/0!	#DIV/0!	#DIV/0!	#DIV/0!	#DIV/0!	#DIV/0!	#DIV/0!	#DIV/0!	#DIV/0!	#DIV/0!	#DIV/0!	#DIV/0!	#DIV/0!	#DIV/0!
		D. cheyennense	unspecified		?	74.67	TCR = 28.32	28.03	5.543e-10	28.201	0.023	5.463e-10	1.07e-11	75.1336	0.0061706	0.15			0.150926								#DIV/0!	#DIV/0!	#DIV/0!	#DIV/0!	#DIV/0!	#DIV/0!	#DIV/0!	#DIV/0!	#DIV/0!	#DIV/0!	#DIV/0!	#DIV/0!	#DIV/0!	#DIV/0!	#DIV/0!
		E. jenneyi (low in zone)	unspecified		?	75.08	TCR = 28.32	28.03	5.543e-10	28.201	0.023	5.463e-10	1.07e-11	75.5462	0.00617153	0.11			0.110679								#DIV/0!	#DIV/0!	#DIV/0!	#DIV/0!	#DIV/0!	#DIV/0!	#DIV/0!	#DIV/0!	#DIV/0!	#DIV/0!	#DIV/0!	#DIV/0!	#DIV/0!	#DIV/0!	#DIV/0!
		D. nebrascense	unspecified		?	75.19	TCR = 28.32	28.03	5.543e-10	28.201	0.023	5.463e-10	1.07e-11	75.6569	0.00617178	0.28			0.281728								#DIV/0!	#DIV/0!	#DIV/0!	#DIV/0!	#DIV/0!	#DIV/0!	#DIV/0!	#DIV/0!	#DIV/0!	#DIV/0!	#DIV/0!	#DIV/0!	#DIV/0!	#DIV/0!	#DIV/0!
		B. scotti	unspecified		?	75.84	TCR = 28.32	28.03	5.543e-10	28.201	0.023	5.463e-10	1.07e-11	76.3111	0.00617326	0.26			0.261605								#DIV/0!	#DIV/0!	#DIV/0!	#DIV/0!	#DIV/0!	#DIV/0!	#DIV/0!	#DIV/0!	#DIV/0!	#DIV/0!	#DIV/0!	#DIV/0!	#DIV/0!	#DIV/0!	#DIV/0!
		S. hippocrepis II	unspecified		?	81.86	TCR = 28.32	28.03	5.543e-10	28.201	0.023	5.463e-10	1.07e-11	82.3696	0.00618693	0.36			0.362227								#DIV/0!	#DIV/0!	#DIV/0!	#DIV/0!	#DIV/0!	#DIV/0!	#DIV/0!	#DIV/0!	#DIV/0!	#DIV/0!	#DIV/0!	#DIV/0!	#DIV/0!	#DIV/0!	#DIV/0!
		D. bassleri (low in zone)	unspecified		?	84.3	TCR = 28.32	28.03	5.543e-10	28.201	0.023	5.463e-10	1.07e-11	84.8253	0.00619246	0.34			0.342105								#DIV/0!	#DIV/0!	#DIV/0!	#DIV/0!	#DIV/0!	#DIV/0!	#DIV/0!	#DIV/0!	#DIV/0!	#DIV/0!	#DIV/0!	#DIV/0!	#DIV/0!	#DIV/0!	#DIV/0!
		S. depressus	unspecified		?	87.14	TCR = 28.32	28.03	5.543e-10	28.201	0.023	5.463e-10	1.07e-11	87.6835	0.0061989	0.39			0.392418								#DIV/0!	#DIV/0!	#DIV/0!	#DIV/0!	#DIV/0!	#DIV/0!	#DIV/0!	#DIV/0!	#DIV/0!	#DIV/0!	#DIV/0!	#DIV/0!	#DIV/0!	#DIV/0!	#DIV/0!
		S. preventricosus	unspecified		?	88.55	TCR = 28.32	28.03	5.543e-10	28.201	0.023	5.463e-10	1.07e-11	89.1026	0.00620209	0.59			0.593659								#DIV/0!	#DIV/0!	#DIV/0!	#DIV/0!	#DIV/0!	#DIV/0!	#DIV/0!	#DIV/0!	#DIV/0!	#DIV/0!	#DIV/0!	#DIV/0!	#DIV/0!	#DIV/0!	#DIV/0!
		P. macombi	unspecified		?	90.21	TCR = 28.32	28.03	5.543e-10	28.201	0.023	5.463e-10	1.07e-11	90.7733	0.00620584	0.54			0.543351								#DIV/0!	#DIV/0!	#DIV/0!	#DIV/0!	#DIV/0!	#DIV/0!	#DIV/0!	#DIV/0!	#DIV/0!	#DIV/0!	#DIV/0!	#DIV/0!	#DIV/0!	#DIV/0!	#DIV/0!
		P. hyatti	unspecified		?	92.46	TCR = 28.32	28.03	5.543e-10	28.201	0.023	5.463e-10	1.07e-11	93.0379	0.00621093	0.58			0.583602								#DIV/0!	#DIV/0!	#DIV/0!	#DIV/0!	#DIV/0!	#DIV/0!	#DIV/0!	#DIV/0!	#DIV/0!	#DIV/0!	#DIV/0!	#DIV/0!	#DIV/0!	#DIV/0!	#DIV/0!
		V. birchbyi	unspecified		?	93.48	TCR = 28.32	28.03	5.543e-10	28.201	0.023	5.463e-10	1.07e-11	94.0644	0.00621323	0.58			0.583604								#DIV/0!	#DIV/0!	#DIV/0!	#DIV/0!	#DIV/0!	#DIV/0!	#DIV/0!	#DIV/0!	#DIV/0!	#DIV/0!	#DIV/0!	#DIV/0!	#DIV/0!	#DIV/0!	#DIV/0!
		P. flexuosum	unspecified		?	93.19	TCR = 28.32	28.03	5.543e-10	28.201	0.023	5.463e-10	1.07e-11	93.7726	0.00621258	0.42			0.422609								#DIV/0!	#DIV/0!	#DIV/0!	#DIV/0!	#DIV/0!	#DIV/0!	#DIV/0!	#DIV/0!	#DIV/0!	#DIV/0!	#DIV/0!	#DIV/0!	#DIV/0!	#DIV/0!	#DIV/0!
		N. juddi	unspecified		?	93.32	TCR = 28.32	28.03	5.543e-10	28.201	0.023	5.463e-10	1.07e-11	93.9034	0.00621287	0.38			0.382361								#DIV/0!	#DIV/0!	#DIV/0!	#DIV/0!	#DIV/0!	#DIV/0!	#DIV/0!	#DIV/0!	#DIV/0!	#DIV/0!	#DIV/0!	#DIV/0!	#DIV/0!	#DIV/0!	#DIV/0!
		N. juddi	unspecified		?	93.82	TCR = 28.32	28.03	5.543e-10	28.201	0.023	5.463e-10	1.07e-11	94.4066	0.006214	0.3			0.301864								#DIV/0!	#DIV/0!	#DIV/0!	#DIV/0!	#DIV/0!	#DIV/0!	#DIV/0!	#DIV/0!	#DIV/0!	#DIV/0!	#DIV/0!	#DIV/0!	#DIV/0!	#DIV/0!	#DIV/0!
		E. septemseriatum	unspecified		?	93.68	TCR = 28.32	28.03	5.543e-10	28.201	0.023	5.463e-10	1.07e-11	94.2657	0.00621368	0.5			0.503107								#DIV/0!	#DIV/0!	#DIV/0!	#DIV/0!	#DIV/0!	#DIV/0!	#DIV/0!	#DIV/0!	#DIV/0!	#DIV/0!	#DIV/0!	#DIV/0!	#DIV/0!	#DIV/0!	#DIV/0!
		V. diartianum	unspecified		?	93.99	TCR = 28.32	28.03	5.543e-10	28.201	0.023	5.463e-10	1.07e-11	94.5777	0.00621438	0.72			0.724474								#DIV/0!	#DIV/0!	#DIV/0!	#DIV/0!	#DIV/0!	#DIV/0!	#DIV/0!	#DIV/0!	#DIV/0!	#DIV/0!	#DIV/0!	#DIV/0!	#DIV/0!	#DIV/0!	#DIV/0!
		D. pondi	unspecified		?	94.71	TCR = 28.32	28.03	5.543e-10	28.201	0.023	5.463e-10	1.07e-11	95.3024	0.00621601	0.49			0.493046								#DIV/0!	#DIV/0!	#DIV/0!	#DIV/0!	#DIV/0!	#DIV/0!	#DIV/0!	#DIV/0!	#DIV/0!	#DIV/0!	#DIV/0!	#DIV/0!	#DIV/0!	#DIV/0!	#DIV/0!
		A. amphibolum	unspecified		?	94.96	TCR = 28.32	28.03	5.543e-10	28.201	0.023	5.463e-10	1.07e-11	95.554	0.00621657	0.5			0.503108								#DIV/0!	#DIV/0!	#DIV/0!	#DIV/0!	#DIV/0!	#DIV/0!	#DIV/0!	#DIV/0!	#DIV/0!	#DIV/0!	#DIV/0!	#DIV/0!	#DIV/0!	#DIV/0!	#DIV/0!
		C. tarrantense	unspecified		?	95.73	TCR = 28.32	28.03	5.543e-10	28.201	0.023	5.463e-10	1.07e-11	96.329	0.00621831	0.61			0.613793								#DIV/0!	#DIV/0!	#DIV/0!	#DIV/0!	#DIV/0!	#DIV/0!	#DIV/0!	#DIV/0!	#DIV/0!	#DIV/0!	#DIV/0!	#DIV/0!	#DIV/0!	#DIV/0!	#DIV/0!
Conrad et al., 1992	M86LPA9 -L121-2		Prince Creek Fm	AK	?	68	SB-3 = 162.9	27.84	5.543e-10	28.201	0.023	5.463e-10	1.07e-11	68.883	0.0128189	0.7	0.00281		0.709111	0.711285	1.52518						5.5343	13.6697	2.37489e+10	4.88193e+06	0.143386	0.00280532	-0.000507742	0	-1.22153e+07	4.94548e+06	2.4157	0.0372168	0.0376308	-1.38727e+15	-1.2609e+17
	M86LPA9 -87A076		Prince Creek Fm	AK	?	67.6	SB-3 = 162.9	27.84	5.543e-10	28.201	0.023	5.463e-10	1.07e-11	68.4778	0.0128188	0.4	0.004745		0.405206	0.408954	1.40219						3.27743	8.04669	1.3983e+10	8.24552e+06	0.0485112	0.0047371	-0.00144778	0	-2.05078e+07	8.35284e+06	2.40175	0.0370019	0.0374094	-1.36547e+15	-1.25348e+17
	86ACr019		Prince Creek Fm	AK	?	64.1	SB-3 = 162.9	27.84	5.543e-10	28.201	0.023	5.463e-10	1.07e-11	64.9323	0.0128172	0.5	0.004745		0.506506	0.509213	1.36994						3.27743	7.62263	1.32718e+10	8.26153e+06	0.0605215	0.0047371	-0.00144778	0	-1.94647e+07	8.36904e+06	2.27959	0.0351199	0.0354725	-1.18155e+15	-1.18858e+17
	M86LPA14		Prince Creek Fm	AK	?	71.1	SB-3 = 162.9	27.84	5.543e-10	28.201	0.023	5.463e-10	1.07e-11	72.0234	0.0128203	0.5	0.004725		0.50651	0.509825	1.49997						3.2913	8.50744	1.4755e+10	8.19485e+06	0.0610139	0.00471713	-0.0014356	0	-2.1458e+07	8.30154e+06	2.52368	0.0388803	0.0393464	-1.56159e+15	-1.31838e+17
	84ACr180Y		Prince Creek Fm	AK	?	67.6	SB-3 = 162.9	27.84	5.543e-10	28.201	0.023	5.463e-10	1.07e-11	68.4778	0.0128188	0.4	0.004745		0.405206	0.408954	1.40219						3.27743	8.04669	1.3983e+10	8.24552e+06	0.0485112	0.0047371	-0.00144778	0	-2.05078e+07	8.35284e+06	2.40175	0.0370019	0.0374094	-1.36547e+15	-1.25348e+17
	M86LPA19 -L115-1		Prince Creek Fm	AK	?	67.5	SB-3 = 162.9	27.84	5.543e-10	28.201	0.023	5.463e-10	1.07e-11	68.3765	0.0128187	1.5	0.00281		1.51952	1.52052	2.02622						5.5343	13.5673	2.35775e+10	4.88329e+06	0.30717	0.00280532	-0.000507742	0	-1.21271e+07	4.94685e+06	2.39827	0.0369482	0.0373541	-1.36005e+15	-1.25163e+17
	M86LPA19 -L115-2		Prince Creek Fm	AK	?	69	SB-3 = 162.9	27.84	5.543e-10	28.201	0.023	5.463e-10	1.07e-11	69.896	0.0128194	1	0.00281		1.01302	1.01458	1.70398						5.5343	13.8746	2.40915e+10	4.87923e+06	0.20495	0.00280532	-0.000507742	0	-1.23915e+07	4.94274e+06	2.45055	0.0377537	0.0381842	-1.44246e+15	-1.27944e+17
	M86LPA19 -L115-3		Prince Creek Fm	AK	?	70.4	SB-3 = 162.9	27.84	5.543e-10	28.201	0.023	5.463e-10	1.07e-11	71.3142	0.01282	0.6	0.00281		0.607811	0.610523	1.52438						5.5343	14.1616	2.45709e+10	4.87544e+06	0.123066	0.00280532	-0.000507742	0	-1.26381e+07	4.93891e+06	2.49931	0.0385049	0.038959	-1.52139e+15	-1.3054e+17
Dalrymple et al., 1993	Haiti tektites, weighted mean					64.42	MMhb-1=513.9	27.55	5.543e-10	28.201	0.023	5.463e-10	1.07e-11	65.9363	0.0229967	0.07			0.0716098								#DIV/0!	#DIV/0!	#DIV/0!	#DIV/0!	#DIV/0!	#DIV/0!	#DIV/0!	#DIV/0!	#DIV/0!	#DIV/0!	#DIV/0!	#DIV/0!	#DIV/0!	#DIV/0!	#DIV/0!
	z-coal, weighted mean		Fort Union Fm	MT	s	64.77	MMhb-1=513.9	27.55	5.543e-10	28.201	0.023	5.463e-10	1.07e-11	66.2945	0.0229959	0.07			0.0716097								#DIV/0!	#DIV/0!	#DIV/0!	#DIV/0!	#DIV/0!	#DIV/0!	#DIV/0!	#DIV/0!	#DIV/0!	#DIV/0!	#DIV/0!	#DIV/0!	#DIV/0!	#DIV/0!	#DIV/0!
																											#DIV/0!	#DIV/0!	#DIV/0!	#DIV/0!	#DIV/0!	#DIV/0!	#DIV/0!	#DIV/0!	#DIV/0!	#DIV/0!	#DIV/0!	#DIV/0!	#DIV/0!	#DIV/0!	#DIV/0!
Eaton et al., 1999	euhedral biotite bed	"upper" Mbr	Straight Cliffs Fm	UT	?	86.72	?	28.02	5.543e-10	28.201	0.023	5.463e-10	1.07e-11	87.2915	0.00654687	0.58											#DIV/0!	#DIV/0!	#DIV/0!	#DIV/0!	#DIV/0!	#DIV/0!	#DIV/0!	#DIV/0!	#DIV/0!	#DIV/0!	#DIV/0!	#DIV/0!	#DIV/0!	#DIV/0!	#DIV/0!
Eberth & Deino, 1992		Lethbridge Coal Zone	Dinosaur Park Fm	AB	s	73	MMhb-1 = 520.4	27.84	5.543e-10	28.201	0.023	5.463e-10	1.07e-11	73.9481	0.0128212	0.11			0.11141								#DIV/0!	#DIV/0!	#DIV/0!	#DIV/0!	#DIV/0!	#DIV/0!	#DIV/0!	#DIV/0!	#DIV/0!	#DIV/0!	#DIV/0!	#DIV/0!	#DIV/0!	#DIV/0!	#DIV/0!
		Lethbridge Coal Zone	Dinosaur Park Fm	AB	s	74.9	MMhb-1 = 520.4	27.84	5.543e-10	28.201	0.023	5.463e-10	1.07e-11	75.8728	0.012822	0.11			0.11141								#DIV/0!	#DIV/0!	#DIV/0!	#DIV/0!	#DIV/0!	#DIV/0!	#DIV/0!	#DIV/0!	#DIV/0!	#DIV/0!	#DIV/0!	#DIV/0!	#DIV/0!	#DIV/0!	#DIV/0!
		McKay Coal Zone	Foremost Fm	AB	s	79.14	MMhb-1 = 520.4	27.84	5.543e-10	28.201	0.023	5.463e-10	1.07e-11	80.1681	0.0128239	0.15			0.151924								#DIV/0!	#DIV/0!	#DIV/0!	#DIV/0!	#DIV/0!	#DIV/0!	#DIV/0!	#DIV/0!	#DIV/0!	#DIV/0!	#DIV/0!	#DIV/0!	#DIV/0!	#DIV/0!	#DIV/0!
Eberth & Hamblin, 1993		Lethbridge Coal Zone	Dinosaur Park Fm	AB	s	74.9	MMhb-1 = 520.4	27.84	5.543e-10	28.201	0.023	5.463e-10	1.07e-11	75.8728	0.012822	0.1			0.101282								#DIV/0!	#DIV/0!	#DIV/0!	#DIV/0!	#DIV/0!	#DIV/0!	#DIV/0!	#DIV/0!	#DIV/0!	#DIV/0!	#DIV/0!	#DIV/0!	#DIV/0!	#DIV/0!	#DIV/0!
		upper DPFm	Dinosaur Park Fm	AB		75.2	MMhb-1 = 520.4	27.84	5.543e-10	28.201	0.023	5.463e-10	1.07e-11	76.1767	0.0128221	0.3			0.303847								#DIV/0!	#DIV/0!	#DIV/0!	#DIV/0!	#DIV/0!	#DIV/0!	#DIV/0!	#DIV/0!	#DIV/0!	#DIV/0!	#DIV/0!	#DIV/0!	#DIV/0!	#DIV/0!	#DIV/0!
		Onefour area	Oldman Fm	AB		76.3	MMhb-1 = 520.4	27.84	5.543e-10	28.201	0.023	5.463e-10	1.07e-11	77.2911	0.0128226	0.2			0.202565								#DIV/0!	#DIV/0!	#DIV/0!	#DIV/0!	#DIV/0!	#DIV/0!	#DIV/0!	#DIV/0!	#DIV/0!	#DIV/0!	#DIV/0!	#DIV/0!	#DIV/0!	#DIV/0!	#DIV/0!
		Dinosaur Park area	Oldman Fm	AB		76.5	MMhb-1 = 520.4	27.84	5.543e-10	28.201	0.023	5.463e-10	1.07e-11	77.4937	0.0128227	0.5			0.506411								#DIV/0!	#DIV/0!	#DIV/0!	#DIV/0!	#DIV/0!	#DIV/0!	#DIV/0!	#DIV/0!	#DIV/0!	#DIV/0!	#DIV/0!	#DIV/0!	#DIV/0!	#DIV/0!	#DIV/0!
Eberth, 2005			Bearpaw Shale	AB		74.8	MMhb-1 = 520.4	27.84	5.543e-10	28.201	0.023	5.463e-10	1.07e-11	75.7715	0.012822												#DIV/0!	#DIV/0!	#DIV/0!	#DIV/0!	#DIV/0!	#DIV/0!	#DIV/0!	#DIV/0!	#DIV/0!	#DIV/0!	#DIV/0!	#DIV/0!	#DIV/0!	#DIV/0!	#DIV/0!
			Dinosaur ParkFm	AB		75.3	MMhb-1 = 520.4	27.84	5.543e-10	28.201	0.023	5.463e-10	1.07e-11	76.2781	0.0128222				0								#DIV/0!	#DIV/0!	#DIV/0!	#DIV/0!	#DIV/0!	#DIV/0!	#DIV/0!	#DIV/0!	#DIV/0!	#DIV/0!	#DIV/0!	#DIV/0!	#DIV/0!	#DIV/0!	#DIV/0!
		McKay Coal Zone	Foremost Fm	AB		79.14	MMhb-1 = 520.4	27.84	5.543e-10	28.201	0.023	5.463e-10	1.07e-11	80.1681	0.0128239	0.15			0.151924								#DIV/0!	#DIV/0!	#DIV/0!	#DIV/0!	#DIV/0!	#DIV/0!	#DIV/0!	#DIV/0!	#DIV/0!	#DIV/0!	#DIV/0!	#DIV/0!	#DIV/0!	#DIV/0!	#DIV/0!
																											#DIV/0!	#DIV/0!	#DIV/0!	#DIV/0!	#DIV/0!	#DIV/0!	#DIV/0!	#DIV/0!	#DIV/0!	#DIV/0!	#DIV/0!	#DIV/0!	#DIV/0!	#DIV/0!	#DIV/0!
Eberth & Deino, 2005			Scollard Fm	AB	?	64.9	?	28.02	5.463e-10	28.201	0.023	5.463e-10	1.07e-11	65.315	0.00635416												#DIV/0!	#DIV/0!	#DIV/0!	#DIV/0!	#DIV/0!	#DIV/0!	#DIV/0!	#DIV/0!	#DIV/0!	#DIV/0!	#DIV/0!	#DIV/0!	#DIV/0!	#DIV/0!	#DIV/0!
			Horseshoe Canyon Fm	AB	?	70.44	?	28.02	5.463e-10	28.201	0.023	5.463e-10	1.07e-11	70.8898	0.00634461												#DIV/0!	#DIV/0!	#DIV/0!	#DIV/0!	#DIV/0!	#DIV/0!	#DIV/0!	#DIV/0!	#DIV/0!	#DIV/0!	#DIV/0!	#DIV/0!	#DIV/0!	#DIV/0!	#DIV/0!
			Bearpaw Shale	AB	?	74.98	?	28.02	5.463e-10	28.201	0.023	5.463e-10	1.07e-11	75.4582	0.0063368												#DIV/0!	#DIV/0!	#DIV/0!	#DIV/0!	#DIV/0!	#DIV/0!	#DIV/0!	#DIV/0!	#DIV/0!	#DIV/0!	#DIV/0!	#DIV/0!	#DIV/0!	#DIV/0!	#DIV/0!
Fanti & Cantuneanu, 2009			Wapiti Fm	AB	?	73.25	?	28.02	5.543e-10	28.201	0.023	5.463e-10	1.07e-11	73.7305	0.00651759												#DIV/0!	#DIV/0!	#DIV/0!	#DIV/0!	#DIV/0!	#DIV/0!	#DIV/0!	#DIV/0!	#DIV/0!	#DIV/0!	#DIV/0!	#DIV/0!	#DIV/0!	#DIV/0!	#DIV/0!
																											#DIV/0!	#DIV/0!	#DIV/0!	#DIV/0!	#DIV/0!	#DIV/0!	#DIV/0!	#DIV/0!	#DIV/0!	#DIV/0!	#DIV/0!	#DIV/0!	#DIV/0!	#DIV/0!	#DIV/0!
																											#DIV/0!	#DIV/0!	#DIV/0!	#DIV/0!	#DIV/0!	#DIV/0!	#DIV/0!	#DIV/0!	#DIV/0!	#DIV/0!	#DIV/0!	#DIV/0!	#DIV/0!	#DIV/0!	#DIV/0!
Fassett & Steiner, 1997	J		Kirtland Fm	NM	s	73.04	TCR = 28.32	28.03	5.543e-10	28.201	0.023	5.463e-10	1.07e-11	73.4932	0.00616689	0.25	0.006346		0.251593	0.258466	1.46248						2.46744	6.51068	1.12797e+10	1.09944e+07	0.0227388	0.00629215	-0.0025719	0	-2.91952e+07	1.10645e+07	2.57416	0.039658	0.0401493	-1.64647e+15	-1.34529e+17
	H(1)		Kirtland Fm	NM	s	73.31	TCR = 28.32	28.03	5.543e-10	28.201	0.023	5.463e-10	1.07e-11	73.7649	0.00616751	0.21	0.006965		0.211339	0.219533	1.46137						2.24815	5.95444	1.03145e+10	1.2065e+07	0.0174057	0.0069059	-0.0030981	0	-3.21591e+07	1.21419e+07	2.58348	0.0398017	0.0402978	-1.66239e+15	-1.35026e+17
	H(2)		Kirtland Fm	NM	s	73.51	TCR = 28.32	28.03	5.543e-10	28.201	0.023	5.463e-10	1.07e-11	73.9662	0.00616796	0.34	0.006997		0.342168	0.347316	1.48978						2.23787	5.94371	1.02948e+10	1.21191e+07	0.0280548	0.00693763	-0.00312664	0	-3.23932e+07	1.21964e+07	2.59039	0.0399081	0.0404077	-1.67423e+15	-1.35395e+17
	H(all)		Kirtland Fm	NM	s	73.37	TCR = 28.32	28.03	5.543e-10	28.201	0.023	5.463e-10	1.07e-11	73.8253	0.00616764	0.18	0.0055		0.181147	0.190659	1.45848						2.84697	7.54678	1.30724e+10	9.52699e+06	0.0188937	0.00545333	-0.00193188	0	-2.54152e+07	9.58772e+06	2.58555	0.0398336	0.0403308	-1.66594e+15	-1.35137e+17
	4		Kirtland Fm	NM	s	74.11	TCR = 28.32	28.03	5.543e-10	28.201	0.023	5.463e-10	1.07e-11	74.57	0.00616933	0.62	0.008133		0.623955	0.626838	1.58938						1.92529	5.1561	8.92763e+09	1.4082e+07	0.0440277	0.00806399	-0.00422431	0	-3.79536e+07	1.41719e+07	2.61111	0.0402273	0.0407376	-1.70998e+15	-1.365e+17
	2(1)		Kirtland Fm	NM	s	74.4	TCR = 28.32	28.03	5.543e-10	28.201	0.023	5.463e-10	1.07e-11	74.8619	0.00616999	0.54	0.008114		0.543445	0.546779	1.5649						1.92979	5.18882	8.98284e+09	1.40469e+07	0.0384427	0.00804515	-0.00420459	0	-3.80101e+07	1.41365e+07	2.62112	0.0403815	0.0408971	-1.72739e+15	-1.37034e+17
	2(2)		Kirtland Fm	NM	s	74.67	TCR = 28.32	28.03	5.543e-10	28.201	0.023	5.463e-10	1.07e-11	75.1336	0.0061706	0.35	0.007235		0.352233	0.357391	1.51437						2.16425	5.84078	1.011e+10	1.25233e+07	0.0279479	0.00717361	-0.00334296	0	-3.40129e+07	1.26032e+07	2.63044	0.0405251	0.0410455	-1.74367e+15	-1.37532e+17
	2(3)		Kirtland Fm	NM	s	74.55	TCR = 28.32	28.03	5.543e-10	28.201	0.023	5.463e-10	1.07e-11	75.0129	0.00617033	0.16	0.007248		0.161021	0.171978	1.47926						2.16037	5.82074	1.0076e+10	1.25466e+07	0.0127524	0.0071865	-0.00335498	0	-3.40204e+07	1.26267e+07	2.6263	0.0404613	0.0409795	-1.73642e+15	-1.37311e+17
	2 (all)		Kirtland Fm	NM	s	74.56	TCR = 28.32	28.03	5.543e-10	28.201	0.023	5.463e-10	1.07e-11	75.0229	0.00617035	0.13	0.0055		0.130829	0.144104	1.47647						2.84697	7.67173	1.32801e+10	9.5207e+06	0.0136545	0.00545333	-0.00193188	0	-2.58191e+07	9.58145e+06	2.62664	0.0404666	0.040985	-1.73703e+15	-1.37329e+17
	DEP		Fruitland Fm	NM	s	75.56	TCR = 28.32	28.03	5.543e-10	28.201	0.023	5.463e-10	1.07e-11	76.0293	0.00617262	0.41	0.008068		0.412618	0.417133	1.54645						1.9408	5.30148	9.17198e+09	1.39583e+07	0.0293733	0.00799954	-0.00415705	0	-3.83719e+07	1.40474e+07	2.66115	0.0409983	0.0415348	-1.79784e+15	-1.39171e+17
	CR(1)		Lewis Shale	CO	s	74.34	TCR = 28.32	28.03	5.543e-10	28.201	0.023	5.463e-10	1.07e-11	74.8015	0.00616985	0.34	0.006346		0.342169	0.347431	1.50572						2.46744	6.62897	1.14764e+10	1.09865e+07	0.0309471	0.00629215	-0.0025719	0	-2.97044e+07	1.10566e+07	2.61905	0.0403496	0.0408641	-1.72378e+15	-1.36924e+17
	CR(2)		Lewis Shale	CO	s	74.23	TCR = 28.32	28.03	5.543e-10	28.201	0.023	5.463e-10	1.07e-11	74.6908	0.0061696	0.19	0.006346		0.191212	0.20045	1.47659						2.46744	6.61896	1.14598e+10	1.09872e+07	0.0172929	0.00629215	-0.0025719	0	-2.96613e+07	1.10573e+07	2.61525	0.0402911	0.0408036	-1.71717e+15	-1.36721e+17
	CR(all)		Lewis Shale	CO	s	74.25	TCR = 28.32	28.03	5.543e-10	28.201	0.023	5.463e-10	1.07e-11	74.7109	0.00616965	0.13	0.0055		0.130829	0.144001	1.47038						2.84697	7.63917	1.3226e+10	9.52234e+06	0.0136521	0.00545333	-0.00193188	0	-2.57139e+07	9.58308e+06	2.61594	0.0403017	0.0408146	-1.71837e+15	-1.36758e+17
	Huerfanito				s	75.76	TCR = 28.32	28.03	5.543e-10	28.201	0.023	5.463e-10	1.07e-11	76.2306	0.00617308	0	0.0055										2.84697	7.79781	1.34893e+10	9.51437e+06	0	0.00545333	-0.00193188	0	-2.62261e+07	9.57513e+06	2.66805	0.0411045	0.0416448	-1.81011e+15	-1.3954e+17
Foreman et al., 2008	Hadro Hill		Two Medicine Fm	MT	s	77.52	FCs = 28.02	28.02	5.543e-10	28.201	0.023	5.463e-10	1.07e-11	78.0293	0.00652689	0.19	0.005262	1e-06	0.191281	0.201321	1.54151						2.97467	8.34395	1.442e+10	9.09378e+06	0.0208331	0.00521923	-0.00176893	0.000565312	-2.568e+07	9.15508e+06	2.72967	0.0420539	0.0426274	-1.92159e+15	-1.42832e+17
	Hadro Hill		Two Medicine Fm	MT	s	77.52	FCs = 28.02	28.02	5.463e-10	28.201	0.023	5.463e-10	1.07e-11	78.014	0.00633243	0.19	0.005262	1e-06	0.191185	0.201226	1.5412						2.93141	8.22096	1.44245e+10	9.23268e+06	0.0205197	0.00529625	-0.00179504	0.000557091	-2.6054e+07	9.29027e+06	2.72915	0.0420459	0.0426191	-1.92063e+15	-1.42804e+17
	Hadro Hill		Two Medicine Fm	MT	p	75.8	FCs = 28.02	28.02	5.543e-10	28.201	0.023	5.463e-10	1.07e-11	76.2977	0.00652315	0.7	0.005262	1e-06	0.704713	0.707385	1.65336						2.97467	8.1549	1.41067e+10	9.10246e+06	0.0768867	0.00521923	-0.00176893	0.000565312	-2.51219e+07	9.16375e+06	2.67035	0.04114	0.0416814	-1.81422e+15	-1.39663e+17
	Hadro Hill		Two Medicine Fm	MT	p	75.8	FCs = 28.02	28.02	5.463e-10	28.201	0.023	5.463e-10	1.07e-11	76.2833	0.00633539	0.7	0.005262	1e-06	0.704371	0.707042	1.65296						2.93141	8.03475	1.4111e+10	9.24136e+06	0.0757311	0.00529625	-0.00179504	0.000557091	-2.54879e+07	9.29906e+06	2.66986	0.0411324	0.0416736	-1.81334e+15	-1.39636e+17
Goodwin & Deino, 1989	84MG8-3-4		Judith River Fm	MT	b	78.2	MMhb-1 = 520.4	27.84	5.543e-10	28.201	0.023	5.463e-10	1.07e-11	79.2158	0.0128235	0.2	0.002823	1e-05									5.50882	15.6923	2.71092e+10	4.87687e+06	#NUM!	0.0028183	-0.000512451	0.0195141	-1.40731e+07	4.94039e+06	2.77029	0.0426797	0.0432756	-1.99683e+15	-1.45004e+17
	84MG8-3-4		Judith River Fm	MT	s	78.2	MMhb-1 = 520.4	27.84	5.543e-10	28.201	0.023	5.463e-10	1.07e-11	79.2158	0.0128235	0.2	0.002914	7e-06	0.202605	0.212388	1.56601						5.33679	15.2023	2.62627e+10	5.03407e+06	0.0156457	0.00290915	-0.000546021	0.01282	-1.45268e+07	5.09965e+06	2.77029	0.0426797	0.0432756	-1.99683e+15	-1.45004e+17
	85MG7-16-1		Judith River Fm	MT	b	79.5	MMhb-1 = 520.4	27.84	5.543e-10	28.201	0.023	5.463e-10	1.07e-11	80.5328	0.012824	0.2	0.002823	1e-05									5.50882	15.959	2.75501e+10	4.87335e+06	#NUM!	0.0028183	-0.000512451	0.0195141	-1.4302e+07	4.93684e+06	2.81534	0.0433737	0.043995	-2.08194e+15	-1.47415e+17
	85MG7-16-1		Judith River Fm	MT	s	78.5	MMhb-1 = 520.4	27.84	5.543e-10	28.201	0.023	5.463e-10	1.07e-11	79.5197	0.0128236	0.2	0.002914	7e-06	0.202605	0.21246	1.57192						5.33679	15.2619	2.63612e+10	5.03324e+06	0.0153243	0.00290915	-0.000546021	0.01282	-1.45813e+07	5.0988e+06	2.78069	0.0428399	0.0434416	-2.01632e+15	-1.45561e+17
Hicks et al., 1995	JDO8-3		Judith River Fm	WY	s	79.52	TCR = 28.32	28.03	5.543e-10	28.201	0.023	5.463e-10	1.07e-11	80.0146	0.00618162	0.051	0.007032	5.4e-07	0.0513265	0.0823087	1.56935						2.22673	6.40839	1.10627e+10	1.21392e+07	0.00417233	0.00697233	-0.003158	0.000170995	-3.51597e+07	1.2217e+07	2.79762	0.0431007	0.043712	-2.04825e+15	-1.46466e+17
	JDO6-5		Claggett Shale, ardmore	WY	s	80.71	TCR = 28.32	28.03	5.543e-10	28.201	0.023	5.463e-10	1.07e-11	81.2122	0.00618432	0.164	0.006927	3e-07	0.165051	0.177494	1.60052						2.26048	6.60508	1.13947e+10	1.19501e+07	0.0137208	0.00686822	-0.00306439	9.78987e-05	-3.51416e+07	1.20267e+07	2.83857	0.0437316	0.0443662	-2.1265e+15	-1.48659e+17
	JDO8-21		Eagle Sandstone	WY	s	81.14	TCR = 28.32	28.03	5.543e-10	28.201	0.023	5.463e-10	1.07e-11	81.645	0.0061853	0.216	0.007036	4.3e-07	0.217385	0.227075	1.61517						2.22546	6.53818	1.12766e+10	1.21352e+07	0.0177949	0.0069763	-0.00316159	0.000136008	-3.58806e+07	1.2213e+07	2.85336	0.0439595	0.0446027	-2.15512e+15	-1.49451e+17
	JDO6-7	S. hippocrepis II		?	s	81.88	TCR = 28.32	28.03	5.543e-10	28.201	0.023	5.463e-10	1.07e-11	82.3897	0.00618698	0.154	0.007041	2.7e-07	0.154988	0.168539	1.62249						2.22388	6.59449	1.13691e+10	1.21389e+07	0.012684	0.00698126	-0.00316608	8.52788e-05	-3.62263e+07	1.22167e+07	2.87881	0.0443515	0.0450095	-2.20478e+15	-1.50814e+17
Hicks et al., 1999	91-O-14, JD06-13	B. clinolobatus	Pierre Shale	WY	s	69.57	TCR = 28.32	28.03	5.543e-10	28.201	0.023	5.463e-10	1.07e-11	70.0011	0.00615899	0.37	0.006951		0.372352	0.376606	1.42185						2.25268	5.65614	9.81811e+09	1.20658e+07	0.0306653	0.00689202	-0.00308566	0	-3.0488e+07	1.21425e+07	2.45417	0.0378094	0.0382416	-1.44824e+15	-1.28137e+17
	92-O-32, GLN12-	B. grandis	Pierre Shale	WY	s	70.15	TCR = 28.32	28.03	5.543e-10	28.201	0.023	5.463e-10	1.07e-11	70.5848	0.00616031	0.65	0.007064		0.654134	0.656605	1.5305						2.21664	5.61297	9.74004e+09	1.2258e+07	0.0530267	0.00700406	-0.0031868	0	-3.1237e+07	1.23359e+07	2.47424	0.0381186	0.0385605	-1.48055e+15	-1.29205e+17
	92-O-30, JD010-A	B. reesidei	Pierre Shale	WY	s	72.02	TCR = 28.32	28.03	5.543e-10	28.201	0.023	5.463e-10	1.07e-11	72.4667	0.00616457		0.008022										1.95193	5.07707	8.80097e+09	1.39059e+07	0	0.00795393	-0.00410979	0	-3.64005e+07	1.39945e+07	2.53891	0.0391149	0.0395886	-1.58698e+15	-1.3265e+17
	90-O-15, JD06-17	B. compressus	Pierre Shale	WY	s	73.52	TCR = 28.32	28.03	5.543e-10	28.201	0.023	5.463e-10	1.07e-11	73.9763	0.00616798	0.39	0.006915		0.392486	0.396984	1.50232						2.2644	6.01503	1.04182e+10	1.1977e+07	0.0325623	0.00685633	-0.00305378	0	-3.20179e+07	1.20534e+07	2.59074	0.0399134	0.0404132	-1.67482e+15	-1.35413e+17
	93-O-16, GLN12-	E. jenneyi	Pierre Shale	WY	s	74.31	TCR = 28.32	28.03	5.543e-10	28.201	0.023	5.463e-10	1.07e-11	74.7713	0.00616978	0.43	0.007078		0.432743	0.436912	1.52828						2.21226	5.94096	1.02854e+10	1.2254e+07	0.0350906	0.00701794	-0.00319945	0	-3.31177e+07	1.23321e+07	2.61801	0.0403337	0.0408476	-1.72198e+15	-1.36869e+17
	92-O-13, JD018-	B. scotti	Pierre Shale	WY	s	76.07	TCR = 28.32	28.03	5.543e-10	28.201	0.023	5.463e-10	1.07e-11	76.5426	0.00617378	0.51	0.008049		0.513257	0.516942	1.58581						1.94538	5.35063	9.25438e+09	1.39215e+07	0.0366341	0.0079807	-0.0041375	0	-3.85346e+07	1.40104e+07	2.67874	0.0412693	0.0418152	-1.82923e+15	-1.40111e+17
	RB92-15, JD018-	B. obtusus	Pierre Shale, ardmore	WY	s	80.04	TCR = 28.32	28.03	5.543e-10	28.201	0.023	5.463e-10	1.07e-11	80.538	0.0061828	0.4	0.006337		0.402562	0.407737	1.62929						2.47094	7.15876	1.23545e+10	1.09363e+07	0.0365754	0.00628323	-0.00256461	0	-3.18874e+07	1.10064e+07	2.81552	0.0433764	0.0439979	-2.08228e+15	-1.47424e+17
Hicks et al., 2003	RSB0139		D1 sequence	CO	s	65.73	TCR = 28.32	28.03	5.543e-10	28.201	0.023	5.463e-10	1.07e-11	66.1368	0.00615023	0.13	0.007381	1.03415e-05	0.130824	0.141298	1.30306						2.12144	5.02723	8.74502e+09	1.28395e+07	0.00727345	0.00731837	-0.00347924	0.00297235	-3.06189e+07	1.29209e+07	2.32112	0.0357596	0.0361305	-1.24266e+15	-1.21063e+17
	RSB0157		D1 sequence	CO	s	65.96	TCR = 28.32	28.03	5.543e-10	28.201	0.023	5.463e-10	1.07e-11	66.3682	0.00615076	0.21	0.007378	9.81348e-06	0.211332	0.218015	1.31806						2.1223	5.0472	8.77863e+09	1.28326e+07	0.0149242	0.0073154	-0.00347641	0.00282288	-3.07117e+07	1.2914e+07	2.3291	0.0358825	0.036257	-1.25457e+15	-1.21487e+17
	KJ0115A		D1 sequence	CO	s	63.79	TCR = 28.32	28.03	5.543e-10	28.201	0.023	5.463e-10	1.07e-11	64.1845	0.00614581	0.14	0.007389	9.81407e-06	0.140886	0.15012	1.26607						2.11914	4.87094	8.48226e+09	1.28672e+07	0.00874796	0.0073263	-0.00348678	0.00281465	-2.97631e+07	1.29487e+07	2.2538	0.0347225	0.035064	-1.14432e+15	-1.17489e+17
	AK19		Battle Fm	AB	s	66.56	TCR = 28.32	28.03	5.543e-10	28.201	0.023	5.463e-10	1.07e-11	66.972	0.00615213	0.1	0.007298	6.17776e-06	0.100634	0.11423	1.3167						2.14557	5.1498	8.95411e+09	1.26893e+07	0.00656518	0.00723608	-0.00340143	0.00181622	-3.065e+07	1.27698e+07	2.3499	0.0362031	0.0365868	-1.28587e+15	-1.22592e+17
Horner & Currie, 1994			"Two Medicine Fm"	AB	?	75.05	MMhb-1 = 520.4	27.84	5.543e-10	28.201	0.023	5.463e-10	1.07e-11	76.0248	0.0128221	0.08			0.0810258								#DIV/0!	#DIV/0!	#DIV/0!	#DIV/0!	#DIV/0!	#DIV/0!	#DIV/0!	#DIV/0!	#DIV/0!	#DIV/0!	#DIV/0!	#DIV/0!	#DIV/0!	#DIV/0!	#DIV/0!
Horner et al. 2001			Two Medicine Fm	MT	?	76.7	FCs = 28.02	28.02	5.543e-10	28.201	0.023	5.463e-10	1.07e-11	77.2038	0.00652511												#DIV/0!	#DIV/0!	#DIV/0!	#DIV/0!	#DIV/0!	#DIV/0!	#DIV/0!	#DIV/0!	#DIV/0!	#DIV/0!	#DIV/0!	#DIV/0!	#DIV/0!	#DIV/0!	#DIV/0!
Izett et al., 1998			Manson Impact	IA	s	74.11	TCR = 27.92	27.55	5.543e-10	28.201	0.023	5.463e-10	1.07e-11	75.8526	0.0229739	0.09	0.005		0.0920998	0.110506	1.48978						3.07763	8.38692	1.45217e+10	8.65734e+06	0.0103958	0.00504462	-0.00162463	0	-2.41428e+07	8.85933e+06	2.6551	0.0409049	0.0414383	-1.78709e+15	-1.38848e+17
Jinnah et al. 2009	CF05B		Wahweap Fm	UT	s	80.1	FCs = 28.02	28.02	5.543e-10	28.201	0.023	5.463e-10	1.07e-11	80.6267	0.0065325	0.15			0.15098								#REF!	#REF!	#REF!	#REF!	#REF!	#REF!	#REF!	#REF!	#REF!	#REF!	#REF!	#REF!	#REF!	#REF!	#REF!
Mason et al., 2013a, b	Mason et al., 2013a	detrital	Naashoibito, Ojo Alamo	NM	s	66.5	FCs = 28.294	28.294	5.543e-10	28.201	0.023	5.463e-10	1.07e-11	66.2937	-0.00311179	0.2			0.199378								#DIV/0!	#DIV/0!	#DIV/0!	#DIV/0!	#DIV/0!	#DIV/0!	#DIV/0!	#DIV/0!	#DIV/0!	#DIV/0!	#DIV/0!	#DIV/0!	#DIV/0!	#DIV/0!	#DIV/0!
	Mason et al., 2013b	detrital	Naashoibito, Ojo Alamo	NM	s	67	FCs = 28.294	28.294	5.543e-10	28.201	0.023	5.463e-10	1.07e-11	66.7923	-0.00310937	0.1			0.0996891								#DIV/0!	#DIV/0!	#DIV/0!	#DIV/0!	#DIV/0!	#DIV/0!	#DIV/0!	#DIV/0!	#DIV/0!	#DIV/0!	#DIV/0!	#DIV/0!	#DIV/0!	#DIV/0!	#DIV/0!
Obradovich, 1993	Lower Z coal		Ft Union Fm	MT	s	65.35	TCR = 28.32	28.03	5.543e-10	28.201	0.023	5.463e-10	1.07e-11	65.7543	0.00614937	0.31			0.311906								#DIV/0!	#DIV/0!	#DIV/0!	#DIV/0!	#DIV/0!	#DIV/0!	#DIV/0!	#DIV/0!	#DIV/0!	#DIV/0!	#DIV/0!	#DIV/0!	#DIV/0!	#DIV/0!	#DIV/0!
	Lower Z coal		Ft Union Fm	MT	s	65.43	TCR = 28.32	28.03	5.543e-10	28.201	0.023	5.463e-10	1.07e-11	65.8349	0.00614955	0.21			0.211291								#DIV/0!	#DIV/0!	#DIV/0!	#DIV/0!	#DIV/0!	#DIV/0!	#DIV/0!	#DIV/0!	#DIV/0!	#DIV/0!	#DIV/0!	#DIV/0!	#DIV/0!	#DIV/0!	#DIV/0!
	Haiti tektites			Ha	s	64.97	TCR = 28.32	28.03	5.543e-10	28.201	0.023	5.463e-10	1.07e-11	65.3719	0.0061485	0.29			0.291783								#DIV/0!	#DIV/0!	#DIV/0!	#DIV/0!	#DIV/0!	#DIV/0!	#DIV/0!	#DIV/0!	#DIV/0!	#DIV/0!	#DIV/0!	#DIV/0!	#DIV/0!	#DIV/0!	#DIV/0!
	Haiti tektites			Ha	s	65.19	TCR = 28.32	28.03	5.543e-10	28.201	0.023	5.463e-10	1.07e-11	65.5933	0.006149	0.45			0.452767								#DIV/0!	#DIV/0!	#DIV/0!	#DIV/0!	#DIV/0!	#DIV/0!	#DIV/0!	#DIV/0!	#DIV/0!	#DIV/0!	#DIV/0!	#DIV/0!	#DIV/0!	#DIV/0!	#DIV/0!
	AK-476		Kneehills Tuff	AB	s	66.8	TCR = 28.32	28.03	5.543e-10	28.201	0.023	5.463e-10	1.07e-11	67.2135	0.00615268	1.1			1.10677								#DIV/0!	#DIV/0!	#DIV/0!	#DIV/0!	#DIV/0!	#DIV/0!	#DIV/0!	#DIV/0!	#DIV/0!	#DIV/0!	#DIV/0!	#DIV/0!	#DIV/0!	#DIV/0!	#DIV/0!
	91-O-14	B. clinolobatus	unit 112	WY	s	69.42	TCR = 28.32	28.03	5.543e-10	28.201	0.023	5.463e-10	1.07e-11	69.8502	0.00615865	0.37			0.372279								#DIV/0!	#DIV/0!	#DIV/0!	#DIV/0!	#DIV/0!	#DIV/0!	#DIV/0!	#DIV/0!	#DIV/0!	#DIV/0!	#DIV/0!	#DIV/0!	#DIV/0!	#DIV/0!	#DIV/0!
	no name	B. compressus	Bearpaw Shale	MT	s	73.35	TCR = 28.32	28.03	5.543e-10	28.201	0.023	5.463e-10	1.07e-11	73.8052	0.0061676	0.39			0.392405								#DIV/0!	#DIV/0!	#DIV/0!	#DIV/0!	#DIV/0!	#DIV/0!	#DIV/0!	#DIV/0!	#DIV/0!	#DIV/0!	#DIV/0!	#DIV/0!	#DIV/0!	#DIV/0!	#DIV/0!
	3RM-67	E. jenneyi	Mancos Shale	CO	s	74.76	TCR = 28.32	28.03	5.543e-10	28.201	0.023	5.463e-10	1.07e-11	75.2242	0.00617081	0.45			0.452777								#DIV/0!	#DIV/0!	#DIV/0!	#DIV/0!	#DIV/0!	#DIV/0!	#DIV/0!	#DIV/0!	#DIV/0!	#DIV/0!	#DIV/0!	#DIV/0!	#DIV/0!	#DIV/0!	#DIV/0!
	86-O-05	G. calcarata	Anonna Fm	AL	s	75.37	TCR = 28.32	28.03	5.543e-10	28.201	0.023	5.463e-10	1.07e-11	75.8381	0.00617219	0.39			0.392407								#DIV/0!	#DIV/0!	#DIV/0!	#DIV/0!	#DIV/0!	#DIV/0!	#DIV/0!	#DIV/0!	#DIV/0!	#DIV/0!	#DIV/0!	#DIV/0!	#DIV/0!	#DIV/0!	#DIV/0!
	92-O-13	D. nebrascense	Lewis Shale	NM	s	75.89	TCR = 28.32	28.03	5.543e-10	28.201	0.023	5.463e-10	1.07e-11	76.3614	0.00617337	0.72			0.724445								#DIV/0!	#DIV/0!	#DIV/0!	#DIV/0!	#DIV/0!	#DIV/0!	#DIV/0!	#DIV/0!	#DIV/0!	#DIV/0!	#DIV/0!	#DIV/0!	#DIV/0!	#DIV/0!	#DIV/0!
	Ardmore bentonite	B. obtusus	Claggett Shale, ardmore bentonite	WY	s	80.54	TCR = 28.32	28.03	5.543e-10	28.201	0.023	5.463e-10	1.07e-11	81.0412	0.00618394	0.55			0.553401								#DIV/0!	#DIV/0!	#DIV/0!	#DIV/0!	#DIV/0!	#DIV/0!	#DIV/0!	#DIV/0!	#DIV/0!	#DIV/0!	#DIV/0!	#DIV/0!	#DIV/0!	#DIV/0!	#DIV/0!
	78-O-05	S. hippocrepis II	Eagle Sandstone	MT	s	81.71	TCR = 28.32	28.03	5.543e-10	28.201	0.023	5.463e-10	1.07e-11	82.2187	0.00618659	0.34			0.342103								#DIV/0!	#DIV/0!	#DIV/0!	#DIV/0!	#DIV/0!	#DIV/0!	#DIV/0!	#DIV/0!	#DIV/0!	#DIV/0!	#DIV/0!	#DIV/0!	#DIV/0!	#DIV/0!	#DIV/0!
	68-O-04	D. bassleri	Telegraph Creek Fm	MT	s	83.91	TCR = 28.32	28.03	5.543e-10	28.201	0.023	5.463e-10	1.07e-11	84.4328	0.00619158	0.43			0.432662								#DIV/0!	#DIV/0!	#DIV/0!	#DIV/0!	#DIV/0!	#DIV/0!	#DIV/0!	#DIV/0!	#DIV/0!	#DIV/0!	#DIV/0!	#DIV/0!	#DIV/0!	#DIV/0!	#DIV/0!
	70-O-06	below Boehmoceras	Tombigbee Sand, Eutaw Fm	MS	s	84.09	TCR = 28.32	28.03	5.543e-10	28.201	0.023	5.463e-10	1.07e-11	84.6139	0.00619199	0.4			0.402477								#DIV/0!	#DIV/0!	#DIV/0!	#DIV/0!	#DIV/0!	#DIV/0!	#DIV/0!	#DIV/0!	#DIV/0!	#DIV/0!	#DIV/0!	#DIV/0!	#DIV/0!	#DIV/0!	#DIV/0!
	86-O-15	I. undulatoplicatus	Austin Chalk	TX	s	84.88	TCR = 28.32	28.03	5.543e-10	28.201	0.023	5.463e-10	1.07e-11	85.409	0.00619378	0.28			0.281734								#DIV/0!	#DIV/0!	#DIV/0!	#DIV/0!	#DIV/0!	#DIV/0!	#DIV/0!	#DIV/0!	#DIV/0!	#DIV/0!	#DIV/0!	#DIV/0!	#DIV/0!	#DIV/0!	#DIV/0!
	91-O-08	P. bourgeoisianus	Cody Shale	MT	s	86.92	TCR = 28.32	28.03	5.543e-10	28.201	0.023	5.463e-10	1.07e-11	87.4621	0.0061984	0.39			0.392417								#DIV/0!	#DIV/0!	#DIV/0!	#DIV/0!	#DIV/0!	#DIV/0!	#DIV/0!	#DIV/0!	#DIV/0!	#DIV/0!	#DIV/0!	#DIV/0!	#DIV/0!	#DIV/0!	#DIV/0!
	91-O-13	S. preventricosus	Marias River Shale	MT	s	88.34	TCR = 28.32	28.03	5.543e-10	28.201	0.023	5.463e-10	1.07e-11	88.8913	0.00620161	0.6			0.603721								#DIV/0!	#DIV/0!	#DIV/0!	#DIV/0!	#DIV/0!	#DIV/0!	#DIV/0!	#DIV/0!	#DIV/0!	#DIV/0!	#DIV/0!	#DIV/0!	#DIV/0!	#DIV/0!	#DIV/0!
	Juana Lopez Mbr	above P. macombi, below S. warreni	Mancos Shale	NM	s	90.21	TCR = 28.32	28.03	5.543e-10	28.201	0.023	5.463e-10	1.07e-11	90.7733	0.00620584	0.72			0.724468								#DIV/0!	#DIV/0!	#DIV/0!	#DIV/0!	#DIV/0!	#DIV/0!	#DIV/0!	#DIV/0!	#DIV/0!	#DIV/0!	#DIV/0!	#DIV/0!	#DIV/0!	#DIV/0!	#DIV/0!
	Clausen/washboard mbr	P. hyatti	Ferron Sandstone	UT	s	90.51	TCR = 28.32	28.03	5.543e-10	28.201	0.023	5.463e-10	1.07e-11	91.0753	0.00620652	0.45			0.452793								#DIV/0!	#DIV/0!	#DIV/0!	#DIV/0!	#DIV/0!	#DIV/0!	#DIV/0!	#DIV/0!	#DIV/0!	#DIV/0!	#DIV/0!	#DIV/0!	#DIV/0!	#DIV/0!	#DIV/0!
	90-O-34	V. birchbyi	Mancos Shale	AZ	s	93.4	TCR = 28.32	28.03	5.543e-10	28.201	0.023	5.463e-10	1.07e-11	93.9839	0.00621305	0.63			0.633914								#DIV/0!	#DIV/0!	#DIV/0!	#DIV/0!	#DIV/0!	#DIV/0!	#DIV/0!	#DIV/0!	#DIV/0!	#DIV/0!	#DIV/0!	#DIV/0!	#DIV/0!	#DIV/0!	#DIV/0!
	90-O-33	P. flexuosum	Mancos Shale	AZ	s	93.25	TCR = 28.32	28.03	5.543e-10	28.201	0.023	5.463e-10	1.07e-11	93.833	0.00621271	0.55			0.553417								#DIV/0!	#DIV/0!	#DIV/0!	#DIV/0!	#DIV/0!	#DIV/0!	#DIV/0!	#DIV/0!	#DIV/0!	#DIV/0!	#DIV/0!	#DIV/0!	#DIV/0!	#DIV/0!	#DIV/0!
	90-O-19	N. juddi	Greenhorn Limestone	NE	s	93.3	TCR = 28.32	28.03	5.543e-10	28.201	0.023	5.463e-10	1.07e-11	93.8833	0.00621283	0.4			0.402485								#DIV/0!	#DIV/0!	#DIV/0!	#DIV/0!	#DIV/0!	#DIV/0!	#DIV/0!	#DIV/0!	#DIV/0!	#DIV/0!	#DIV/0!	#DIV/0!	#DIV/0!	#DIV/0!	#DIV/0!
	90-O-49	N. juddi		NM	s	93.78	TCR = 28.32	28.03	5.543e-10	28.201	0.023	5.463e-10	1.07e-11	94.3664	0.00621391	0.49			0.493045								#DIV/0!	#DIV/0!	#DIV/0!	#DIV/0!	#DIV/0!	#DIV/0!	#DIV/0!	#DIV/0!	#DIV/0!	#DIV/0!	#DIV/0!	#DIV/0!	#DIV/0!	#DIV/0!	#DIV/0!
	90-O-49	N. juddi		NM	s	93.59	TCR = 28.32	28.03	5.543e-10	28.201	0.023	5.463e-10	1.07e-11	94.1752	0.00621348	0.58			0.583604								#DIV/0!	#DIV/0!	#DIV/0!	#DIV/0!	#DIV/0!	#DIV/0!	#DIV/0!	#DIV/0!	#DIV/0!	#DIV/0!	#DIV/0!	#DIV/0!	#DIV/0!	#DIV/0!	#DIV/0!
	91-O-31	E. septemseriatum	Mancos Shale	AZ	s	93.49	TCR = 28.32	28.03	5.543e-10	28.201	0.023	5.463e-10	1.07e-11	94.0745	0.00621326	0.89			0.89553								#DIV/0!	#DIV/0!	#DIV/0!	#DIV/0!	#DIV/0!	#DIV/0!	#DIV/0!	#DIV/0!	#DIV/0!	#DIV/0!	#DIV/0!	#DIV/0!	#DIV/0!	#DIV/0!	#DIV/0!
	91-O-30	V. diartianum	Mancos Shale	AZ	s	93.9	TCR = 28.32	28.03	5.543e-10	28.201	0.023	5.463e-10	1.07e-11	94.4872	0.00621418	0.72			0.724474								#DIV/0!	#DIV/0!	#DIV/0!	#DIV/0!	#DIV/0!	#DIV/0!	#DIV/0!	#DIV/0!	#DIV/0!	#DIV/0!	#DIV/0!	#DIV/0!	#DIV/0!	#DIV/0!	#DIV/0!
	D2315	D. pondi	Frontier Fm	WY	s	94.63	TCR = 28.32	28.03	5.543e-10	28.201	0.023	5.463e-10	1.07e-11	95.2219	0.00621583	0.61			0.613792								#DIV/0!	#DIV/0!	#DIV/0!	#DIV/0!	#DIV/0!	#DIV/0!	#DIV/0!	#DIV/0!	#DIV/0!	#DIV/0!	#DIV/0!	#DIV/0!	#DIV/0!	#DIV/0!	#DIV/0!
	90-O-50	A. amphibolum	Frontier Fm	WY	s	94.93	TCR = 28.32	28.03	5.543e-10	28.201	0.023	5.463e-10	1.07e-11	95.5238	0.00621651	0.53			0.533295								#DIV/0!	#DIV/0!	#DIV/0!	#DIV/0!	#DIV/0!	#DIV/0!	#DIV/0!	#DIV/0!	#DIV/0!	#DIV/0!	#DIV/0!	#DIV/0!	#DIV/0!	#DIV/0!	#DIV/0!
	Thatcher bentonite	C. gilberti	Graneros Shale	CO	s	95.78	TCR = 28.32	28.03	5.543e-10	28.201	0.023	5.463e-10	1.07e-11	96.3793	0.00621843	0.61			0.613793								#DIV/0!	#DIV/0!	#DIV/0!	#DIV/0!	#DIV/0!	#DIV/0!	#DIV/0!	#DIV/0!	#DIV/0!	#DIV/0!	#DIV/0!	#DIV/0!	#DIV/0!	#DIV/0!	#DIV/0!
	Bailey Flats core	below C. gilberti	Frontier Fm	WY	s	95.86	TCR = 28.32	28.03	5.543e-10	28.201	0.023	5.463e-10	1.07e-11	96.4598	0.00621861	0.45			0.452798								#DIV/0!	#DIV/0!	#DIV/0!	#DIV/0!	#DIV/0!	#DIV/0!	#DIV/0!	#DIV/0!	#DIV/0!	#DIV/0!	#DIV/0!	#DIV/0!	#DIV/0!	#DIV/0!	#DIV/0!
	68-O-09		Mowry Shale	WY	s	97.17	TCR = 28.32	28.03	5.543e-10	28.201	0.023	5.463e-10	1.07e-11	97.7783	0.00622156	0.69			0.694293								#DIV/0!	#DIV/0!	#DIV/0!	#DIV/0!	#DIV/0!	#DIV/0!	#DIV/0!	#DIV/0!	#DIV/0!	#DIV/0!	#DIV/0!	#DIV/0!	#DIV/0!	#DIV/0!	#DIV/0!
	Arrow Creek bentonite	N. cornutus	Colorado Shale	MT	s	98.52	TCR = 28.32	28.03	5.543e-10	28.201	0.023	5.463e-10	1.07e-11	99.1371	0.00622461	0.41			0.412552								#DIV/0!	#DIV/0!	#DIV/0!	#DIV/0!	#DIV/0!	#DIV/0!	#DIV/0!	#DIV/0!	#DIV/0!	#DIV/0!	#DIV/0!	#DIV/0!	#DIV/0!	#DIV/0!	#DIV/0!
	Shell Creek Mbr	N. haasi	Thermopolis Shale	WY	s	98.54	TCR = 28.32	28.03	5.543e-10	28.201	0.023	5.463e-10	1.07e-11	99.1572	0.00622465	0.7			0.704357								#DIV/0!	#DIV/0!	#DIV/0!	#DIV/0!	#DIV/0!	#DIV/0!	#DIV/0!	#DIV/0!	#DIV/0!	#DIV/0!	#DIV/0!	#DIV/0!	#DIV/0!	#DIV/0!	#DIV/0!
	91-O-12	N. haasi	Thermopolis Shale	WY	s	98.74	TCR = 28.32	28.03	5.543e-10	28.201	0.023	5.463e-10	1.07e-11	99.3585	0.0062251	0.59			0.593673								#DIV/0!	#DIV/0!	#DIV/0!	#DIV/0!	#DIV/0!	#DIV/0!	#DIV/0!	#DIV/0!	#DIV/0!	#DIV/0!	#DIV/0!	#DIV/0!	#DIV/0!	#DIV/0!	#DIV/0!
	75-O-06	P. pattoni	Hulcross Fm	BC	s	107.1	TCR = 28.32	28.03	5.543e-10	28.201	0.023	5.463e-10	1.07e-11	107.773	0.00624392	0.3			0.301873								#DIV/0!	#DIV/0!	#DIV/0!	#DIV/0!	#DIV/0!	#DIV/0!	#DIV/0!	#DIV/0!	#DIV/0!	#DIV/0!	#DIV/0!	#DIV/0!	#DIV/0!	#DIV/0!	#DIV/0!
	Otto Gott claypit	P. nutfieldensis		Ge	s	114	TCR = 28.32	28.03	5.543e-10	28.201	0.023	5.463e-10	1.07e-11	114.718	0.00625941	1.3			1.30814								#DIV/0!	#DIV/0!	#DIV/0!	#DIV/0!	#DIV/0!	#DIV/0!	#DIV/0!	#DIV/0!	#DIV/0!	#DIV/0!	#DIV/0!	#DIV/0!	#DIV/0!	#DIV/0!	#DIV/0!
																											#DIV/0!	#DIV/0!	#DIV/0!	#DIV/0!	#DIV/0!	#DIV/0!	#DIV/0!	#DIV/0!	#DIV/0!	#DIV/0!	#DIV/0!	#DIV/0!	#DIV/0!	#DIV/0!	#DIV/0!
Roberts et al., 2005	KBO-37		upper Kaiparowits Fm	UT	s	74.21	FCs = 28.02	28.02	5.543e-10	28.201	0.023	5.463e-10	1.07e-11	74.697	0.00651968	0.18			0.181174								#DIV/0!	#DIV/0!	#DIV/0!	#DIV/0!	#DIV/0!	#DIV/0!	#DIV/0!	#DIV/0!	#DIV/0!	#DIV/0!	#DIV/0!	#DIV/0!	#DIV/0!	#DIV/0!	#DIV/0!
	KBC-109		middle Kaiparowits Fm	UT	s	75.02	FCs = 28.02	28.02	5.543e-10	28.201	0.023	5.463e-10	1.07e-11	75.5125	0.00652145	0.15			0.150978								#DIV/0!	#DIV/0!	#DIV/0!	#DIV/0!	#DIV/0!	#DIV/0!	#DIV/0!	#DIV/0!	#DIV/0!	#DIV/0!	#DIV/0!	#DIV/0!	#DIV/0!	#DIV/0!	#DIV/0!
	KBC-144		middle Kaiparowits Fm	UT	s	75.02	FCs = 28.02	28.02	5.543e-10	28.201	0.023	5.463e-10	1.07e-11	75.5125	0.00652145	0.15			0.150978								#DIV/0!	#DIV/0!	#DIV/0!	#DIV/0!	#DIV/0!	#DIV/0!	#DIV/0!	#DIV/0!	#DIV/0!	#DIV/0!	#DIV/0!	#DIV/0!	#DIV/0!	#DIV/0!	#DIV/0!
	KDR-5		lower Kaiparowits Fm	UT	s	75.96	FCs = 28.02	28.02	5.543e-10	28.201	0.023	5.463e-10	1.07e-11	76.4588	0.0065235	0.14			0.140913								#DIV/0!	#DIV/0!	#DIV/0!	#DIV/0!	#DIV/0!	#DIV/0!	#DIV/0!	#DIV/0!	#DIV/0!	#DIV/0!	#DIV/0!	#DIV/0!	#DIV/0!	#DIV/0!	#DIV/0!
Rogers & Swisher, 1996			upper Judith River Fm	MT	?	75.4	FCs = 27.84	27.84	5.543e-10	28.201	0.023	5.463e-10	1.07e-11	76.3794	0.0128222	N/A											#DIV/0!	#DIV/0!	#DIV/0!	#DIV/0!	#VALUE!	#DIV/0!	#DIV/0!	#DIV/0!	#DIV/0!	#DIV/0!	#DIV/0!	#DIV/0!	#DIV/0!	#DIV/0!	#DIV/0!
Rogers et al., 1993	TM-6		Two Medicine Fm	MT	b	73.568	FCs = 27.84	27.84	5.543e-10	28.201	0.023	5.463e-10	1.07e-11	74.5235	0.0128214	2.546			2.57864								#DIV/0!	#DIV/0!	#DIV/0!	#DIV/0!	#DIV/0!	#DIV/0!	#DIV/0!	#DIV/0!	#DIV/0!	#DIV/0!	#DIV/0!	#DIV/0!	#DIV/0!	#DIV/0!	#DIV/0!
	TM-6		Two Medicine Fm	MT	p	74.076	FCs = 27.84	27.84	5.543e-10	28.201	0.023	5.463e-10	1.07e-11	75.0381	0.0128216	0.095			0.0962181								#DIV/0!	#DIV/0!	#DIV/0!	#DIV/0!	#DIV/0!	#DIV/0!	#DIV/0!	#DIV/0!	#DIV/0!	#DIV/0!	#DIV/0!	#DIV/0!	#DIV/0!	#DIV/0!	#DIV/0!
	TM-6		Two Medicine Fm	MT	a	75.376	FCs = 27.84	27.84	5.543e-10	28.201	0.023	5.463e-10	1.07e-11	76.355	0.0128222	0.384			0.388924								#DIV/0!	#DIV/0!	#DIV/0!	#DIV/0!	#DIV/0!	#DIV/0!	#DIV/0!	#DIV/0!	#DIV/0!	#DIV/0!	#DIV/0!	#DIV/0!	#DIV/0!	#DIV/0!	#DIV/0!
	TM-6		Two Medicine Fm	MT	p	76.586	FCs = 27.84	27.84	5.543e-10	28.201	0.023	5.463e-10	1.07e-11	77.5808	0.0128228	2.966			3.00403								#DIV/0!	#DIV/0!	#DIV/0!	#DIV/0!	#DIV/0!	#DIV/0!	#DIV/0!	#DIV/0!	#DIV/0!	#DIV/0!	#DIV/0!	#DIV/0!	#DIV/0!	#DIV/0!	#DIV/0!
	TM-4		Two Medicine Fm	MT	s	74.066	FCs = 27.84	27.84	5.543e-10	28.201	0.023	5.463e-10	1.07e-11	75.028	0.0128216	0.722			0.731257								#DIV/0!	#DIV/0!	#DIV/0!	#DIV/0!	#DIV/0!	#DIV/0!	#DIV/0!	#DIV/0!	#DIV/0!	#DIV/0!	#DIV/0!	#DIV/0!	#DIV/0!	#DIV/0!	#DIV/0!
	TM-4		Two Medicine Fm	MT	p	74.27	FCs = 27.84	27.84	5.543e-10	28.201	0.023	5.463e-10	1.07e-11	75.2346	0.0128217	0.157			0.159013								#DIV/0!	#DIV/0!	#DIV/0!	#DIV/0!	#DIV/0!	#DIV/0!	#DIV/0!	#DIV/0!	#DIV/0!	#DIV/0!	#DIV/0!	#DIV/0!	#DIV/0!	#DIV/0!	#DIV/0!
	TM-4		Two Medicine Fm	MT	p	70.292	FCs = 27.84	27.84	5.543e-10	28.201	0.023	5.463e-10	1.07e-11	71.2048	0.01282	6.871			6.95909								#DIV/0!	#DIV/0!	#DIV/0!	#DIV/0!	#DIV/0!	#DIV/0!	#DIV/0!	#DIV/0!	#DIV/0!	#DIV/0!	#DIV/0!	#DIV/0!	#DIV/0!	#DIV/0!	#DIV/0!
	WOFS-U5		Two Medicine Fm	MT	p	79.603	FCs = 27.84	27.84	5.543e-10	28.201	0.023	5.463e-10	1.07e-11	80.6371	0.0128241	0.214			0.216744								#DIV/0!	#DIV/0!	#DIV/0!	#DIV/0!	#DIV/0!	#DIV/0!	#DIV/0!	#DIV/0!	#DIV/0!	#DIV/0!	#DIV/0!	#DIV/0!	#DIV/0!	#DIV/0!	#DIV/0!
	WOFS-U5		Two Medicine Fm	MT	p	72.025	FCs = 27.84	27.84	5.543e-10	28.201	0.023	5.463e-10	1.07e-11	72.9604	0.0128207	5.3			5.36795								#DIV/0!	#DIV/0!	#DIV/0!	#DIV/0!	#DIV/0!	#DIV/0!	#DIV/0!	#DIV/0!	#DIV/0!	#DIV/0!	#DIV/0!	#DIV/0!	#DIV/0!	#DIV/0!	#DIV/0!
	WOFS-U5		Two Medicine Fm	MT	b	79.862	FCs = 27.84	27.84	5.543e-10	28.201	0.023	5.463e-10	1.07e-11	80.8995	0.0128242	0.302			0.305873								#DIV/0!	#DIV/0!	#DIV/0!	#DIV/0!	#DIV/0!	#DIV/0!	#DIV/0!	#DIV/0!	#DIV/0!	#DIV/0!	#DIV/0!	#DIV/0!	#DIV/0!	#DIV/0!	#DIV/0!
	WOFS-U5		Two Medicine Fm	MT	b	78.266	FCs = 27.84	27.84	5.543e-10	28.201	0.023	5.463e-10	1.07e-11	79.2827	0.0128235	0.146			0.147872								#DIV/0!	#DIV/0!	#DIV/0!	#DIV/0!	#DIV/0!	#DIV/0!	#DIV/0!	#DIV/0!	#DIV/0!	#DIV/0!	#DIV/0!	#DIV/0!	#DIV/0!	#DIV/0!	#DIV/0!
	WOFS-U5		Two Medicine Fm	MT	b	76.426	FCs = 27.84	27.84	5.543e-10	28.201	0.023	5.463e-10	1.07e-11	77.4187	0.0128227	0.447			0.452732								#DIV/0!	#DIV/0!	#DIV/0!	#DIV/0!	#DIV/0!	#DIV/0!	#DIV/0!	#DIV/0!	#DIV/0!	#DIV/0!	#DIV/0!	#DIV/0!	#DIV/0!	#DIV/0!	#DIV/0!
	TM-3		Two Medicine Fm	MT	b	79.715	FCs = 27.84	27.84	5.543e-10	28.201	0.023	5.463e-10	1.07e-11	80.7506	0.0128241	0.075			0.0759618								#DIV/0!	#DIV/0!	#DIV/0!	#DIV/0!	#DIV/0!	#DIV/0!	#DIV/0!	#DIV/0!	#DIV/0!	#DIV/0!	#DIV/0!	#DIV/0!	#DIV/0!	#DIV/0!	#DIV/0!
	TM-3		Two Medicine Fm	MT	p	79.771	FCs = 27.84	27.84	5.543e-10	28.201	0.023	5.463e-10	1.07e-11	80.8073	0.0128242	0.275			0.278527								#DIV/0!	#DIV/0!	#DIV/0!	#DIV/0!	#DIV/0!	#DIV/0!	#DIV/0!	#DIV/0!	#DIV/0!	#DIV/0!	#DIV/0!	#DIV/0!	#DIV/0!	#DIV/0!	#DIV/0!
	RT/TM-7		Two Medicine Fm	MT	b	80.044	FCs = 27.84	27.84	5.543e-10	28.201	0.023	5.463e-10	1.07e-11	81.0838	0.0128243	0.19			0.192437								#DIV/0!	#DIV/0!	#DIV/0!	#DIV/0!	#DIV/0!	#DIV/0!	#DIV/0!	#DIV/0!	#DIV/0!	#DIV/0!	#DIV/0!	#DIV/0!	#DIV/0!	#DIV/0!	#DIV/0!
	RT/TM-7		Two Medicine Fm	MT	p	80.002	FCs = 27.84	27.84	5.543e-10	28.201	0.023	5.463e-10	1.07e-11	81.0413	0.0128243	0.28			0.283591								#DIV/0!	#DIV/0!	#DIV/0!	#DIV/0!	#DIV/0!	#DIV/0!	#DIV/0!	#DIV/0!	#DIV/0!	#DIV/0!	#DIV/0!	#DIV/0!	#DIV/0!	#DIV/0!	#DIV/0!
Sageman et al., 2014	Note on recalibration																										#DIV/0!	#DIV/0!	#DIV/0!	#DIV/0!	#DIV/0!	#DIV/0!	#DIV/0!	#DIV/0!	#DIV/0!	#DIV/0!	#DIV/0!	#DIV/0!	#DIV/0!	#DIV/0!	#DIV/0!
																											#DIV/0!	#DIV/0!	#DIV/0!	#DIV/0!	#DIV/0!	#DIV/0!	#DIV/0!	#DIV/0!	#DIV/0!	#DIV/0!	#DIV/0!	#DIV/0!	#DIV/0!	#DIV/0!	#DIV/0!
Shelton, 2007		Justin's Peak bentonite	Two Medicine Fm	MT	b	76.9	FCs = 28.03	28.03	5.543e-10	28.201	0.023	5.463e-10	1.07e-11	77.3779	0.00617567	0.5			0.503088								#DIV/0!	#DIV/0!	#DIV/0!	#DIV/0!	#DIV/0!	#DIV/0!	#DIV/0!	#DIV/0!	#DIV/0!	#DIV/0!	#DIV/0!	#DIV/0!	#DIV/0!	#DIV/0!	#DIV/0!
	TM-003, 1st		Two Medicine Fm	MT	b	76	FCs = 28.03	28.03	5.543e-10	28.201	0.023	5.463e-10	1.07e-11	76.4721	0.00617362	0.6			0.603704								#DIV/0!	#DIV/0!	#DIV/0!	#DIV/0!	#DIV/0!	#DIV/0!	#DIV/0!	#DIV/0!	#DIV/0!	#DIV/0!	#DIV/0!	#DIV/0!	#DIV/0!	#DIV/0!	#DIV/0!
	TM-003, 2nd		Two Medicine Fm	MT	b	77	FCs = 28.03	28.03	5.543e-10	28.201	0.023	5.463e-10	1.07e-11	77.4785	0.0061759	0.7			0.704323								#DIV/0!	#DIV/0!	#DIV/0!	#DIV/0!	#DIV/0!	#DIV/0!	#DIV/0!	#DIV/0!	#DIV/0!	#DIV/0!	#DIV/0!	#DIV/0!	#DIV/0!	#DIV/0!	#DIV/0!
Sprain et al., 2014	U coal		Fort Union Fm	MT	s	64.866	FCs = 28.294	28.294	5.5305e-10	28.201	0.023	5.463e-10	1.07e-11	64.6628	-0.00314241	0.023			0.0229277								#DIV/0!	#DIV/0!	#DIV/0!	#DIV/0!	#DIV/0!	#DIV/0!	#DIV/0!	#DIV/0!	#DIV/0!	#DIV/0!	#DIV/0!	#DIV/0!	#DIV/0!	#DIV/0!	#DIV/0!
	U? coal		Fort Union Fm	MT	s	64.904	FCs = 28.294	28.294	5.5305e-10	28.201	0.023	5.463e-10	1.07e-11	64.7007	-0.00314225	0.026			0.0259183								#DIV/0!	#DIV/0!	#DIV/0!	#DIV/0!	#DIV/0!	#DIV/0!	#DIV/0!	#DIV/0!	#DIV/0!	#DIV/0!	#DIV/0!	#DIV/0!	#DIV/0!	#DIV/0!	#DIV/0!
	V coal		Fort Union Fm	MT	s	65.041	FCs = 28.294	28.294	5.5305e-10	28.201	0.023	5.463e-10	1.07e-11	64.8373	-0.00314167	0.023			0.0229277								#DIV/0!	#DIV/0!	#DIV/0!	#DIV/0!	#DIV/0!	#DIV/0!	#DIV/0!	#DIV/0!	#DIV/0!	#DIV/0!	#DIV/0!	#DIV/0!	#DIV/0!	#DIV/0!	#DIV/0!
	W coal		Fort Union Fm	MT	s	65.197	FCs = 28.294	28.294	5.5305e-10	28.201	0.023	5.463e-10	1.07e-11	64.9929	-0.00314101	0.024			0.0239246								#DIV/0!	#DIV/0!	#DIV/0!	#DIV/0!	#DIV/0!	#DIV/0!	#DIV/0!	#DIV/0!	#DIV/0!	#DIV/0!	#DIV/0!	#DIV/0!	#DIV/0!	#DIV/0!	#DIV/0!
	W coal		Fort Union Fm	MT	s	65.118	FCs = 28.294	28.294	5.5305e-10	28.201	0.023	5.463e-10	1.07e-11	64.9141	-0.00314135	0.024			0.0239246								#DIV/0!	#DIV/0!	#DIV/0!	#DIV/0!	#DIV/0!	#DIV/0!	#DIV/0!	#DIV/0!	#DIV/0!	#DIV/0!	#DIV/0!	#DIV/0!	#DIV/0!	#DIV/0!	#DIV/0!
	X coal		Fort Union Fm	MT	s	65.491	FCs = 28.294	28.294	5.5305e-10	28.201	0.023	5.463e-10	1.07e-11	65.286	-0.00313977	0.032			0.0318995								#DIV/0!	#DIV/0!	#DIV/0!	#DIV/0!	#DIV/0!	#DIV/0!	#DIV/0!	#DIV/0!	#DIV/0!	#DIV/0!	#DIV/0!	#DIV/0!	#DIV/0!	#DIV/0!	#DIV/0!
	Y coal		Fort Union Fm	MT	s	65.677	FCs = 28.294	28.294	5.5305e-10	28.201	0.023	5.463e-10	1.07e-11	65.4715	-0.00313899	0.041			0.0408713								#DIV/0!	#DIV/0!	#DIV/0!	#DIV/0!	#DIV/0!	#DIV/0!	#DIV/0!	#DIV/0!	#DIV/0!	#DIV/0!	#DIV/0!	#DIV/0!	#DIV/0!	#DIV/0!	#DIV/0!
	Y coal		Fort Union Fm	MT	s	65.741	FCs = 28.294	28.294	5.5305e-10	28.201	0.023	5.463e-10	1.07e-11	65.5353	-0.00313872	0.022			0.0219309								#DIV/0!	#DIV/0!	#DIV/0!	#DIV/0!	#DIV/0!	#DIV/0!	#DIV/0!	#DIV/0!	#DIV/0!	#DIV/0!	#DIV/0!	#DIV/0!	#DIV/0!	#DIV/0!	#DIV/0!
	HFZ coal (HH12-2)		Fort Union Fm	MT	s	65.962	FCs = 28.294	28.294	5.5305e-10	28.201	0.023	5.463e-10	1.07e-11	65.7557	-0.00313779	0.026			0.0259184								#DIV/0!	#DIV/0!	#DIV/0!	#DIV/0!	#DIV/0!	#DIV/0!	#DIV/0!	#DIV/0!	#DIV/0!	#DIV/0!	#DIV/0!	#DIV/0!	#DIV/0!	#DIV/0!	#DIV/0!
	HFZ coal (HF-3PR)		Fort Union Fm	MT	s	65.99	FCs = 28.294	28.294	5.5305e-10	28.201	0.023	5.463e-10	1.07e-11	65.7836	-0.00313767	0.032			0.0318996								#DIV/0!	#DIV/0!	#DIV/0!	#DIV/0!	#DIV/0!	#DIV/0!	#DIV/0!	#DIV/0!	#DIV/0!	#DIV/0!	#DIV/0!	#DIV/0!	#DIV/0!	#DIV/0!	#DIV/0!
	HFZ coal (pooled)		Fort Union Fm	MT	s	65.973	FCs = 28.294	28.294	5.5305e-10	28.201	0.023	5.463e-10	1.07e-11	65.7666	-0.00313774	0.02			0.0199372								#DIV/0!	#DIV/0!	#DIV/0!	#DIV/0!	#DIV/0!	#DIV/0!	#DIV/0!	#DIV/0!	#DIV/0!	#DIV/0!	#DIV/0!	#DIV/0!	#DIV/0!	#DIV/0!	#DIV/0!
	MCZ coal (LG11-1)		Fort Union Fm	MT	s	66.022	FCs = 28.294	28.294	5.5305e-10	28.201	0.023	5.463e-10	1.07e-11	65.8155	-0.00313753	0.038			0.0378808								#DIV/0!	#DIV/0!	#DIV/0!	#DIV/0!	#DIV/0!	#DIV/0!	#DIV/0!	#DIV/0!	#DIV/0!	#DIV/0!	#DIV/0!	#DIV/0!	#DIV/0!	#DIV/0!	#DIV/0!
	MCZ coal (ZL 12-2)		Fort Union Fm	MT	s	65.998	FCs = 28.294	28.294	5.5305e-10	28.201	0.023	5.463e-10	1.07e-11	65.7916	-0.00313764	0.044			0.0438619								#DIV/0!	#DIV/0!	#DIV/0!	#DIV/0!	#DIV/0!	#DIV/0!	#DIV/0!	#DIV/0!	#DIV/0!	#DIV/0!	#DIV/0!	#DIV/0!	#DIV/0!	#DIV/0!	#DIV/0!
	Z coal (HC-2PR)		Fort Union Fm	MT	s	66.019	FCs = 28.294	28.294	5.5305e-10	28.201	0.023	5.463e-10	1.07e-11	65.8125	-0.00313755	0.046			0.0458557								#DIV/0!	#DIV/0!	#DIV/0!	#DIV/0!	#DIV/0!	#DIV/0!	#DIV/0!	#DIV/0!	#DIV/0!	#DIV/0!	#DIV/0!	#DIV/0!	#DIV/0!	#DIV/0!	#DIV/0!
	Z coal (HX12-1)		Fort Union Fm	MT	s	66.002	FCs = 28.294	28.294	5.5305e-10	28.201	0.023	5.463e-10	1.07e-11	65.7956	-0.00313762	0.033			0.0328965								#DIV/0!	#DIV/0!	#DIV/0!	#DIV/0!	#DIV/0!	#DIV/0!	#DIV/0!	#DIV/0!	#DIV/0!	#DIV/0!	#DIV/0!	#DIV/0!	#DIV/0!	#DIV/0!	#DIV/0!
	MCZ/Z coal (pooled)		Fort Union Fm	MT	s	66.013	FCs = 28.294	28.294	5.5305e-10	28.201	0.023	5.463e-10	1.07e-11	65.8065	-0.00313757	0.015			0.0149529								#DIV/0!	#DIV/0!	#DIV/0!	#DIV/0!	#DIV/0!	#DIV/0!	#DIV/0!	#DIV/0!	#DIV/0!	#DIV/0!	#DIV/0!	#DIV/0!	#DIV/0!	#DIV/0!	#DIV/0!
	IrZ coal (HH12-1)		Fort Union Fm	MT	s	66.061	FCs = 28.294	28.294	5.5305e-10	28.201	0.023	5.463e-10	1.07e-11	65.8544	-0.00313737	0.039			0.0388776								#DIV/0!	#DIV/0!	#DIV/0!	#DIV/0!	#DIV/0!	#DIV/0!	#DIV/0!	#DIV/0!	#DIV/0!	#DIV/0!	#DIV/0!	#DIV/0!	#DIV/0!	#DIV/0!	#DIV/0!
	IrZ coal (NV12-1)		Fort Union Fm	MT	s	66.035	FCs = 28.294	28.294	5.5305e-10	28.201	0.023	5.463e-10	1.07e-11	65.8285	-0.00313748	0.033			0.0328965								#DIV/0!	#DIV/0!	#DIV/0!	#DIV/0!	#DIV/0!	#DIV/0!	#DIV/0!	#DIV/0!	#DIV/0!	#DIV/0!	#DIV/0!	#DIV/0!	#DIV/0!	#DIV/0!	#DIV/0!
	IrZ coal (HF-1PR)		Fort Union Fm	MT	s	66.043	FCs = 28.294	28.294	5.5305e-10	28.201	0.023	5.463e-10	1.07e-11	65.8364	-0.00313745	0.011			0.0109655								#DIV/0!	#DIV/0!	#DIV/0!	#DIV/0!	#DIV/0!	#DIV/0!	#DIV/0!	#DIV/0!	#DIV/0!	#DIV/0!	#DIV/0!	#DIV/0!	#DIV/0!	#DIV/0!	#DIV/0!
	IrZ coal (pooled)		Fort Union Fm	MT	s	66.043	FCs = 28.294	28.294	5.5305e-10	28.201	0.023	5.463e-10	1.07e-11	65.8364	-0.00313745	0.01			0.00996863								#DIV/0!	#DIV/0!	#DIV/0!	#DIV/0!	#DIV/0!	#DIV/0!	#DIV/0!	#DIV/0!	#DIV/0!	#DIV/0!	#DIV/0!	#DIV/0!	#DIV/0!	#DIV/0!	#DIV/0!
	Null coal		Hell Creek Fm	MT	s	66.289	FCs = 28.294	28.294	5.5305e-10	28.201	0.023	5.463e-10	1.07e-11	66.0817	-0.00313641	0.051			0.05084								#DIV/0!	#DIV/0!	#DIV/0!	#DIV/0!	#DIV/0!	#DIV/0!	#DIV/0!	#DIV/0!	#DIV/0!	#DIV/0!	#DIV/0!	#DIV/0!	#DIV/0!	#DIV/0!	#DIV/0!
																											#DIV/0!	#DIV/0!	#DIV/0!	#DIV/0!	#DIV/0!	#DIV/0!	#DIV/0!	#DIV/0!	#DIV/0!	#DIV/0!	#DIV/0!	#DIV/0!	#DIV/0!	#DIV/0!	#DIV/0!
Swisher et al., 1993	U coal		Fort Union Fm	MT	s	63.9	FCT = 27.84	27.84	5.543e-10	28.201	0.023	5.463e-10	1.07e-11	64.7296	0.0128171	0.04	0.0107301	5.3e-06	0.0405205	0.0661366	1.26954						1.44932	3.36013	5.85098e+09	1.86843e+07	0.00135226	0.0107122	-0.00740352	0.000715876	-4.38815e+07	1.89274e+07	2.2726	0.0350122	0.0353618	-1.17141e+15	-1.18487e+17
	W coal		Fort Union Fm	MT	s	64.11	FCT = 27.84	27.84	5.543e-10	28.201	0.023	5.463e-10	1.07e-11	64.9424	0.0128172	0.02	0.0107454	3.8e-06	0.0202563								1.44726	3.36657	5.86151e+09	1.87087e+07	#NUM!	0.0107275	-0.00742465	0.000511809	-4.4086e+07	1.89522e+07	2.27994	0.0351252	0.035478	-1.18206e+15	-1.18877e+17
	HFZ coal		Fort Union Fm	MT	s	64.77	FCT = 27.84	27.84	5.543e-10	28.201	0.023	5.463e-10	1.07e-11	65.611	0.0128175	0.06	0.0107454	3.8e-06	0.0607808	0.0806226	1.2876						1.44726	3.40185	5.92078e+09	1.87019e+07	0.00297413	0.0107275	-0.00742465	0.000511809	-4.45317e+07	1.89453e+07	2.303	0.0354804	0.0358433	-1.21582e+15	-1.20101e+17
	HFZ coal		Fort Union Fm	MT	p	64.76	FCT = 27.84	27.84	5.543e-10	28.201	0.023	5.463e-10	1.07e-11	65.6008	0.0128175	0.38	0.0107454	3.8e-06	0.384945	0.388571	1.34235						1.44726	3.40132	5.91988e+09	1.8702e+07	0.020283	0.0107275	-0.00742465	0.000511809	-4.4525e+07	1.89454e+07	2.30265	0.035475	0.0358377	-1.2153e+15	-1.20082e+17
	Z coal, Hell Creek		Fort Union Fm	MT	s	64.96	FCT = 27.84	27.84	5.543e-10	28.201	0.023	5.463e-10	1.07e-11	65.8034	0.0128176	0.05	0.0097045	3.5e-06	0.0506507	0.0733988	1.29093						1.60249	3.77798	6.57472e+09	1.68885e+07	0.00262842	0.00968834	-0.00605588	0.000577951	-4.03339e+07	1.71083e+07	2.30963	0.0355826	0.0359484	-1.22561e+15	-1.20453e+17
	Z coal, McGuire Creek		Fort Union Fm	MT	s	65.03	FCT = 27.84	27.84	5.543e-10	28.201	0.023	5.463e-10	1.07e-11	65.8744	0.0128176	0.04	0.0097045	3.5e-06	0.0405205	0.0668565	1.29197						1.60249	3.78213	6.58168e+09	1.68878e+07	0.00193636	0.00968834	-0.00605588	0.000577951	-4.03765e+07	1.71076e+07	2.31207	0.0356203	0.0359872	-1.22923e+15	-1.20583e+17
	Z coal, overall		Fort Union Fm	MT	s	65.01	FCT = 27.84	27.84	5.543e-10	28.201	0.023	5.463e-10	1.07e-11	65.8541	0.0128176	0.03	0.0097045	3.5e-06	0.0303904	0.0612351	1.29129						1.60249	3.78094	6.57969e+09	1.6888e+07	0.00113849	0.00968834	-0.00605588	0.000577951	-4.03643e+07	1.71078e+07	2.31138	0.0356095	0.0359761	-1.2282e+15	-1.20546e+17
	IrZ coal		Fort Union Fm	MT	s	65.16	FCT = 27.84	27.84	5.543e-10	28.201	0.023	5.463e-10	1.07e-11	66.006	0.0128177	0.04	0.0107301	5.3e-06	0.0405206	0.0669395	1.29455						1.44932	3.42759	5.96428e+09	1.86712e+07	0.00131274	0.0107122	-0.00740352	0.000715876	-4.47313e+07	1.89142e+07	2.31661	0.0356902	0.0360591	-1.23596e+15	-1.20824e+17
	IrZ coal		Fort Union Fm	MT	p	65.16	FCT = 27.84	27.84	5.543e-10	28.201	0.023	5.463e-10	1.07e-11	66.006	0.0128177	0.39	0.0107301	5.3e-06	0.395075	0.398652	1.35288						1.44932	3.42759	5.96428e+09	1.86712e+07	0.020819	0.0107122	-0.00740352	0.000715876	-4.47313e+07	1.89142e+07	2.31661	0.0356902	0.0360591	-1.23596e+15	-1.20824e+17
																											#DIV/0!	#DIV/0!	#DIV/0!	#DIV/0!	#DIV/0!	#DIV/0!	#DIV/0!	#DIV/0!	#DIV/0!	#DIV/0!	#DIV/0!	#DIV/0!	#DIV/0!	#DIV/0!	#DIV/0!
Thomas et al., 1990	Plateau Tuff		Dinosaur Park Fm	AB	s	76.11	MMhb-1 = 520.4	27.84	5.543e-10	28.201	0.023	5.463e-10	1.07e-11	77.0986	0.0128225	0.22	0.002875	6.8e-06	0.222865	0.231342	1.52769						5.40918	14.9879	2.59224e+10	4.97246e+06	0.0264731	0.00287021	-0.000531504	0.0127939	-1.39573e+07	5.03722e+06	2.6978	0.0415628	0.042119	-1.86352e+15	-1.41129e+17
																											#DIV/0!	#DIV/0!	#DIV/0!	#DIV/0!	#DIV/0!	#DIV/0!	#DIV/0!	#DIV/0!	#DIV/0!	#DIV/0!	#DIV/0!	#DIV/0!	#DIV/0!	#DIV/0!	#DIV/0!
Varricchio et al., 2010	03-NC-ABB	plateau age			p	75.92	FCs = 28.03	28.03	5.543e-10	28.201	0.023	5.463e-10	1.07e-11	76.3916	0.00617344	0.32	0.007128	7.128e-06	0.322044	0.327862	1.53173						2.19674	6.02981	1.043e+10	1.23295e+07	0.0252438	0.00706752	-0.00324481	0.00219674	-3.40594e+07	1.24083e+07	2.67357	0.0411896	0.0417327	-1.81997e+15	-1.39835e+17
	03-NC-ABB	isochron			p	75.6	FCs = 28.03	28.03	5.543e-10	28.201	0.023	5.463e-10	1.07e-11	76.0696	0.00617272	0.4	0.007128	7.128e-06	0.402554	0.407185	1.54456						2.19674	6.00386	1.03869e+10	1.23317e+07	0.0318762	0.00706752	-0.00324481	0.00219674	-3.39187e+07	1.24105e+07	2.66253	0.0410195	0.0415568	-1.80029e+15	-1.39245e+17

## Sheet: Renne et al 2011
General information						Legacy age: INPUT				New age: INPUT				OUTPUT		INPUT for Error Propagation:			OUTPUT (all 1σ absolute)								For help, click on the Instructions worksheet at the bottom left of your Excel window.						Please contact Noah McLean at nmclean@mit.edu with questions, comments, and suggestions.
				State / Province		Legacy age tsample, old (Ma)	Legacy standard and age (Ma)	Equivalent legacy FCs (Ma)	Legacy λ (/yr)	New FCs standard (Ma)	New FCs standard error (Ma), 1σ	New λ (/yr)	New λ error (/yr), 1σ	Recalibrated age tsample, new (Ma)	% change	Legacy age error 1σ internal, unless stated (Ma)	legacy data J		converted age uncertainties:								Calculations				without the uncertainty in J			assuming unct. In J comes from unct. In 40/39 meas of std				part 1	part 2
Reference	Sample Name (Ar-Ar, unless specified)	Biostrat / info	Unit		Mineral												J value	J 1σ uncertainty	New error 1σ internal, unless stated (Ma)	+ standard (Ma)	+ std + λ (Ma)						ratio 40/39 std	ratio 40/39 sample	dtspl,old/dJold	dtspl,old/drspl,old	old sigma r40/39_spl, 1-sigma abs	new J (Ma)	dJold/dRstd,old	sigma r40/39_std from std meas error	dtsplnew/dRstd	dtsplnew/dRspl	dtsplnew/dtstd	dtsplnew/dlambdanew1	dtsplnew/dlambdanew2	dtsplnew/dlambdanew	dtsplnew/dlambdanew
	Fish Canyon Sanidine					28.03								#REF!	#REF!	0.05	0.0055	5.5e-06	#DIV/0!	#DIV/0!	#DIV/0!						0	0	#DIV/0!	#DIV/0!	#DIV/0!	#DIV/0!	#DIV/0!	#DIV/0!	#DIV/0!	#DIV/0!	#DIV/0!	#DIV/0!	#DIV/0!	#DIV/0!	#DIV/0!
																											#DIV/0!	#DIV/0!	#DIV/0!	#DIV/0!	#DIV/0!	#DIV/0!	#DIV/0!	#DIV/0!	#DIV/0!	#DIV/0!	#DIV/0!	#DIV/0!	#DIV/0!	#DIV/0!	#DIV/0!
Baadsgaard et al. 1993	Snakebite 1 (U-Pb)	upper B. reesidei	Bearpaw Shale	SK	z	72.5	N/A	N/A	N/A	N/A	N/A	N/A	N/A	N/A	N/A	0.4	N/A	N/A	N/A	N/A	N/A						#VALUE!	#VALUE!	#VALUE!	#VALUE!	#VALUE!	#VALUE!	#VALUE!	#VALUE!	#VALUE!	#VALUE!	#VALUE!	#VALUE!	#VALUE!	#VALUE!	#VALUE!
	Snakebite 1	upper B. reesidei	Bearpaw Shale	SK	s	72.47	MMhb-1 = 520.4	27.84	5.543e-10	28.294	0.036	5.5305e-10	1.34952e-12	73.6392	0.0158771	0.23	0.00824	2e-05	0.233646	0.251302	0.308936						1.88731	4.97425	8.6206e+09	1.42803e+07	0.0106602	0.00835639	-0.00436601	0.00458084	-3.82343e+07	1.45067e+07	2.57036	0.040221	0.0407261	-1.65142e+15	-1.33151e+17
	Snakebite 1	upper B. reesidei	Bearpaw Shale	SK	b	72.56	MMhb-1 = 520.4	27.84	5.543e-10	28.294	0.036	5.5305e-10	1.34952e-12	73.7306	0.0158767	0.21	0.00824	2e-05	0.213329	0.232578	0.294043						1.88731	4.98056	8.63109e+09	1.42796e+07	0.00837489	0.00835639	-0.00436601	0.00458084	-3.82808e+07	1.45059e+07	2.57349	0.04027	0.0407767	-1.65678e+15	-1.33316e+17
																											#DIV/0!	#DIV/0!	#DIV/0!	#DIV/0!	#DIV/0!	#DIV/0!	#DIV/0!	#DIV/0!	#DIV/0!	#DIV/0!	#DIV/0!	#DIV/0!	#DIV/0!	#DIV/0!	#DIV/0!
Cifelli et al. 1997	WS10A		Cedar Mt Fm	UT	s	98.37	FCs = 27.84	27.84	5.543e-10	28.294	0.036	5.5305e-10	1.34952e-12	99.9472	0.0157804	0.13	0.01675	2e-05	0.132035	0.181605	0.304073						0.928442	3.3457	5.71559e+09	2.86147e+07	0.00216356	0.0169866	-0.018041	0.00110859	-1.04729e+08	2.90627e+07	3.46356	0.0541977	0.0552758	-3.52478e+15	-1.8072e+17
	WS10B		Cedar Mt Fm	UT	s	98.43	FCs = 27.84	27.84	5.543e-10	28.294	0.036	5.5305e-10	1.34952e-12	100.008	0.0157802	0.13	0.01517	2e-05	0.132035	0.181656	0.304222						1.02514	3.69648	6.31464e+09	2.59147e+07	0.00118946	0.0153843	-0.014798	0.00135154	-9.49067e+07	2.63204e+07	3.46561	0.0542298	0.0553095	-3.52989e+15	-1.8083e+17
	WS10C		Cedar Mt Fm	UT	s	98.38	FCs = 27.84	27.84	5.543e-10	28.294	0.036	5.5305e-10	1.34952e-12	99.9574	0.0157804	0.13	0.01522	2e-05	0.132035	0.181614	0.304098						1.02177	3.68241	6.29078e+09	2.60008e+07	0.00125833	0.015435	-0.0148957	0.00134267	-9.51724e+07	2.64079e+07	3.4639	0.0542031	0.0552814	-3.52563e+15	-1.80738e+17
	1365-1 + 1		Cedar Mt Fm	UT	s	98.38	FCs = 27.84	27.84	5.543e-10	28.294	0.036	5.5305e-10	1.34952e-12	99.9574	0.0157804	0.14	0.01521	2e-05	0.142192	0.189126	0.308643						1.02245	3.68483	6.29492e+09	2.59837e+07	0.00235663	0.0154248	-0.0148761	0.00134444	-9.51099e+07	2.63905e+07	3.4639	0.0542031	0.0552814	-3.52563e+15	-1.80738e+17
	Weighted Mean		Cedar Mt Fm	UT	s	98.39	FCs = 27.84	27.84	5.543e-10	28.294	0.036	5.5305e-10	1.34952e-12	99.9675	0.0157804	0.07			0.0711046								#DIV/0!	#DIV/0!	#DIV/0!	#DIV/0!	#DIV/0!	#DIV/0!	#DIV/0!	#DIV/0!	#DIV/0!	#DIV/0!	#DIV/0!	#DIV/0!	#DIV/0!	#DIV/0!	#DIV/0!
Clemens, 1994			Prince Creek Fm	AK	s	72.9	TCR = 28.32	28.03	5.543e-10	28.294	0.036	5.5305e-10	1.34952e-12	73.5801	0.00924357												#DIV/0!	#DIV/0!	#DIV/0!	#DIV/0!	#DIV/0!	#DIV/0!	#DIV/0!	#DIV/0!	#DIV/0!	#DIV/0!	#DIV/0!	#DIV/0!	#DIV/0!	#DIV/0!	#DIV/0!
																											#DIV/0!	#DIV/0!	#DIV/0!	#DIV/0!	#DIV/0!	#DIV/0!	#DIV/0!	#DIV/0!	#DIV/0!	#DIV/0!	#DIV/0!	#DIV/0!	#DIV/0!	#DIV/0!	#DIV/0!
Cobban et al. 2006		B. clinolobatus	unspecified		?	69.59	TCR = 28.32	28.03	5.543e-10	28.294	0.036	5.5305e-10	1.34952e-12	70.2397	0.00924994	0.36			0.36333								#DIV/0!	#DIV/0!	#DIV/0!	#DIV/0!	#DIV/0!	#DIV/0!	#DIV/0!	#DIV/0!	#DIV/0!	#DIV/0!	#DIV/0!	#DIV/0!	#DIV/0!	#DIV/0!	#DIV/0!
		B. grandis	unspecified		?	70	TCR = 28.32	28.03	5.543e-10	28.294	0.036	5.5305e-10	1.34952e-12	70.6535	0.00924915	0.45			0.454162								#DIV/0!	#DIV/0!	#DIV/0!	#DIV/0!	#DIV/0!	#DIV/0!	#DIV/0!	#DIV/0!	#DIV/0!	#DIV/0!	#DIV/0!	#DIV/0!	#DIV/0!	#DIV/0!	#DIV/0!
		B. eliasi	unspecified		?	71.98	TCR = 28.32	28.03	5.543e-10	28.294	0.036	5.5305e-10	1.34952e-12	72.6517	0.00924534	0.31			0.312866								#DIV/0!	#DIV/0!	#DIV/0!	#DIV/0!	#DIV/0!	#DIV/0!	#DIV/0!	#DIV/0!	#DIV/0!	#DIV/0!	#DIV/0!	#DIV/0!	#DIV/0!	#DIV/0!	#DIV/0!
		B. compressus (low in zone)	unspecified		?	73.52	TCR = 28.32	28.03	5.543e-10	28.294	0.036	5.5305e-10	1.34952e-12	74.2058	0.00924237	0.39			0.393605								#DIV/0!	#DIV/0!	#DIV/0!	#DIV/0!	#DIV/0!	#DIV/0!	#DIV/0!	#DIV/0!	#DIV/0!	#DIV/0!	#DIV/0!	#DIV/0!	#DIV/0!	#DIV/0!	#DIV/0!
		D. cheyennense	unspecified		?	74.67	TCR = 28.32	28.03	5.543e-10	28.294	0.036	5.5305e-10	1.34952e-12	75.3664	0.00924016	0.15			0.151386								#DIV/0!	#DIV/0!	#DIV/0!	#DIV/0!	#DIV/0!	#DIV/0!	#DIV/0!	#DIV/0!	#DIV/0!	#DIV/0!	#DIV/0!	#DIV/0!	#DIV/0!	#DIV/0!	#DIV/0!
		E. jenneyi (low in zone)	unspecified		?	75.08	TCR = 28.32	28.03	5.543e-10	28.294	0.036	5.5305e-10	1.34952e-12	75.7802	0.00923938	0.11			0.111016								#DIV/0!	#DIV/0!	#DIV/0!	#DIV/0!	#DIV/0!	#DIV/0!	#DIV/0!	#DIV/0!	#DIV/0!	#DIV/0!	#DIV/0!	#DIV/0!	#DIV/0!	#DIV/0!	#DIV/0!
		D. nebrascense	unspecified		?	75.19	TCR = 28.32	28.03	5.543e-10	28.294	0.036	5.5305e-10	1.34952e-12	75.8912	0.00923916	0.28			0.282587								#DIV/0!	#DIV/0!	#DIV/0!	#DIV/0!	#DIV/0!	#DIV/0!	#DIV/0!	#DIV/0!	#DIV/0!	#DIV/0!	#DIV/0!	#DIV/0!	#DIV/0!	#DIV/0!	#DIV/0!
		B. scotti	unspecified		?	75.84	TCR = 28.32	28.03	5.543e-10	28.294	0.036	5.5305e-10	1.34952e-12	76.5471	0.00923791	0.26			0.262402								#DIV/0!	#DIV/0!	#DIV/0!	#DIV/0!	#DIV/0!	#DIV/0!	#DIV/0!	#DIV/0!	#DIV/0!	#DIV/0!	#DIV/0!	#DIV/0!	#DIV/0!	#DIV/0!	#DIV/0!
		S. hippocrepis II	unspecified		?	81.86	TCR = 28.32	28.03	5.543e-10	28.294	0.036	5.5305e-10	1.34952e-12	82.6223	0.00922636	0.36			0.363321								#DIV/0!	#DIV/0!	#DIV/0!	#DIV/0!	#DIV/0!	#DIV/0!	#DIV/0!	#DIV/0!	#DIV/0!	#DIV/0!	#DIV/0!	#DIV/0!	#DIV/0!	#DIV/0!	#DIV/0!
		D. bassleri (low in zone)	unspecified		?	84.3	TCR = 28.32	28.03	5.543e-10	28.294	0.036	5.5305e-10	5.5305e-10	85.0846	0.00922168	0.34			0.343135								#DIV/0!	#DIV/0!	#DIV/0!	#DIV/0!	#DIV/0!	#DIV/0!	#DIV/0!	#DIV/0!	#DIV/0!	#DIV/0!	#DIV/0!	#DIV/0!	#DIV/0!	#DIV/0!	#DIV/0!
		S. depressus	unspecified		?	87.14	TCR = 28.32	28.03	5.543e-10	28.294	0.036	5.5305e-10	1.34952e-12	87.9506	0.00921625	0.39			0.393594								#DIV/0!	#DIV/0!	#DIV/0!	#DIV/0!	#DIV/0!	#DIV/0!	#DIV/0!	#DIV/0!	#DIV/0!	#DIV/0!	#DIV/0!	#DIV/0!	#DIV/0!	#DIV/0!	#DIV/0!
		S. preventricosus	unspecified		?	88.55	TCR = 28.32	28.03	5.543e-10	28.294	0.036	5.5305e-10	1.34952e-12	89.3734	0.00921355	0.59			0.595436								#DIV/0!	#DIV/0!	#DIV/0!	#DIV/0!	#DIV/0!	#DIV/0!	#DIV/0!	#DIV/0!	#DIV/0!	#DIV/0!	#DIV/0!	#DIV/0!	#DIV/0!	#DIV/0!	#DIV/0!
		P. macombi	unspecified		?	90.21	TCR = 28.32	28.03	5.543e-10	28.294	0.036	5.5305e-10	1.34952e-12	91.0486	0.00921038	0.54			0.544974								#DIV/0!	#DIV/0!	#DIV/0!	#DIV/0!	#DIV/0!	#DIV/0!	#DIV/0!	#DIV/0!	#DIV/0!	#DIV/0!	#DIV/0!	#DIV/0!	#DIV/0!	#DIV/0!	#DIV/0!
		P. hyatti	unspecified		?	92.46	TCR = 28.32	28.03	5.543e-10	28.294	0.036	5.5305e-10	1.34952e-12	93.3191	0.00920608	0.58			0.58534								#DIV/0!	#DIV/0!	#DIV/0!	#DIV/0!	#DIV/0!	#DIV/0!	#DIV/0!	#DIV/0!	#DIV/0!	#DIV/0!	#DIV/0!	#DIV/0!	#DIV/0!	#DIV/0!	#DIV/0!
		V. birchbyi	unspecified		?	93.48	TCR = 28.32	28.03	5.543e-10	28.294	0.036	5.5305e-10	1.34952e-12	94.3484	0.00920413	0.58			0.585338								#DIV/0!	#DIV/0!	#DIV/0!	#DIV/0!	#DIV/0!	#DIV/0!	#DIV/0!	#DIV/0!	#DIV/0!	#DIV/0!	#DIV/0!	#DIV/0!	#DIV/0!	#DIV/0!	#DIV/0!
		P. flexuosum	unspecified		?	93.19	TCR = 28.32	28.03	5.543e-10	28.294	0.036	5.5305e-10	1.34952e-12	94.0558	0.00920468	0.42			0.423866								#DIV/0!	#DIV/0!	#DIV/0!	#DIV/0!	#DIV/0!	#DIV/0!	#DIV/0!	#DIV/0!	#DIV/0!	#DIV/0!	#DIV/0!	#DIV/0!	#DIV/0!	#DIV/0!	#DIV/0!
		N. juddi	unspecified		?	93.32	TCR = 28.32	28.03	5.543e-10	28.294	0.036	5.5305e-10	1.34952e-12	94.1869	0.00920443	0.38			0.383498								#DIV/0!	#DIV/0!	#DIV/0!	#DIV/0!	#DIV/0!	#DIV/0!	#DIV/0!	#DIV/0!	#DIV/0!	#DIV/0!	#DIV/0!	#DIV/0!	#DIV/0!	#DIV/0!	#DIV/0!
		N. juddi	unspecified		?	93.82	TCR = 28.32	28.03	5.543e-10	28.294	0.036	5.5305e-10	1.34952e-12	94.6915	0.00920348	0.3			0.302761								#DIV/0!	#DIV/0!	#DIV/0!	#DIV/0!	#DIV/0!	#DIV/0!	#DIV/0!	#DIV/0!	#DIV/0!	#DIV/0!	#DIV/0!	#DIV/0!	#DIV/0!	#DIV/0!	#DIV/0!
		E. septemseriatum	unspecified		?	93.68	TCR = 28.32	28.03	5.543e-10	28.294	0.036	5.5305e-10	1.34952e-12	94.5502	0.00920375	0.5			0.504602								#DIV/0!	#DIV/0!	#DIV/0!	#DIV/0!	#DIV/0!	#DIV/0!	#DIV/0!	#DIV/0!	#DIV/0!	#DIV/0!	#DIV/0!	#DIV/0!	#DIV/0!	#DIV/0!	#DIV/0!
		V. diartianum	unspecified		?	93.99	TCR = 28.32	28.03	5.543e-10	28.294	0.036	5.5305e-10	1.34952e-12	94.863	0.00920316	0.72			0.726626								#DIV/0!	#DIV/0!	#DIV/0!	#DIV/0!	#DIV/0!	#DIV/0!	#DIV/0!	#DIV/0!	#DIV/0!	#DIV/0!	#DIV/0!	#DIV/0!	#DIV/0!	#DIV/0!	#DIV/0!
		D. pondi	unspecified		?	94.71	TCR = 28.32	28.03	5.543e-10	28.294	0.036	5.5305e-10	1.34952e-12	95.5896	0.00920178	0.49			0.494509								#DIV/0!	#DIV/0!	#DIV/0!	#DIV/0!	#DIV/0!	#DIV/0!	#DIV/0!	#DIV/0!	#DIV/0!	#DIV/0!	#DIV/0!	#DIV/0!	#DIV/0!	#DIV/0!	#DIV/0!
		A. amphibolum	unspecified		?	94.96	TCR = 28.32	28.03	5.543e-10	28.294	0.036	5.5305e-10	1.34952e-12	95.8419	0.0092013	0.5			0.504601								#DIV/0!	#DIV/0!	#DIV/0!	#DIV/0!	#DIV/0!	#DIV/0!	#DIV/0!	#DIV/0!	#DIV/0!	#DIV/0!	#DIV/0!	#DIV/0!	#DIV/0!	#DIV/0!	#DIV/0!
		C. tarrantense	unspecified		?	95.73	TCR = 28.32	28.03	5.543e-10	28.294	0.036	5.5305e-10	1.34952e-12	96.6189	0.00919984	0.61			0.615612								#DIV/0!	#DIV/0!	#DIV/0!	#DIV/0!	#DIV/0!	#DIV/0!	#DIV/0!	#DIV/0!	#DIV/0!	#DIV/0!	#DIV/0!	#DIV/0!	#DIV/0!	#DIV/0!	#DIV/0!
Conrad et al., 1992	M86LPA9 -L121-2		Prince Creek Fm	AK	?	68	SB-3 = 162.9	27.84	5.543e-10	28.294	0.036	5.5305e-10	1.34952e-12	69.0982	0.0158939	0.7	0.00281		0.711121	0.716415	0.735989						5.5343	13.6697	2.37489e+10	4.88193e+06	0.143386	0.00284969	-0.000507742	0	-1.22499e+07	4.95949e+06	2.41487	0.0377879	0.0382148	-1.39557e+15	-1.2494e+17
	M86LPA9 -87A076		Prince Creek Fm	AK	?	67.6	SB-3 = 162.9	27.84	5.543e-10	28.294	0.036	5.5305e-10	1.34952e-12	68.6919	0.0158954	0.4	0.004745		0.406356	0.415447	0.447986						3.27743	8.04669	1.3983e+10	8.24552e+06	0.0485112	0.00481203	-0.00144778	0	-2.0566e+07	8.37654e+06	2.40094	0.0375699	0.03799	-1.37365e+15	-1.24206e+17
	86ACr019		Prince Creek Fm	AK	?	64.1	SB-3 = 162.9	27.84	5.543e-10	28.294	0.036	5.5305e-10	1.34952e-12	65.1362	0.0159085	0.5	0.004745		0.507958	0.514541	0.53853						3.27743	7.62263	1.32718e+10	8.26153e+06	0.0605215	0.00481203	-0.00144778	0	-1.95205e+07	8.39303e+06	2.27889	0.03566	0.0360236	-1.18868e+15	-1.17776e+17
	M86LPA14		Prince Creek Fm	AK	?	71.1	SB-3 = 162.9	27.84	5.543e-10	28.294	0.036	5.5305e-10	1.34952e-12	72.2474	0.0158822	0.5	0.004725		0.507932	0.515987	0.545272						3.2913	8.50744	1.4755e+10	8.19485e+06	0.0610139	0.00479174	-0.0014356	0	-2.15183e+07	8.32485e+06	2.52275	0.039476	0.0399565	-1.57088e+15	-1.30635e+17
	84ACr180Y		Prince Creek Fm	AK	?	67.6	SB-3 = 162.9	27.84	5.543e-10	28.294	0.036	5.5305e-10	1.34952e-12	68.6919	0.0158954	0.4	0.004745		0.406356	0.415447	0.447986						3.27743	8.04669	1.3983e+10	8.24552e+06	0.0485112	0.00481203	-0.00144778	0	-2.0566e+07	8.37654e+06	2.40094	0.0375699	0.03799	-1.37365e+15	-1.24206e+17
	M86LPA19 -L115-1		Prince Creek Fm	AK	?	67.5	SB-3 = 162.9	27.84	5.543e-10	28.294	0.036	5.5305e-10	1.34952e-12	68.5903	0.0158957	1.5	0.00281		1.52384	1.52628	1.53543						5.5343	13.5673	2.35775e+10	4.88329e+06	0.30717	0.00284969	-0.000507742	0	-1.21615e+07	4.96089e+06	2.39746	0.0375154	0.0379339	-1.36819e+15	-1.24022e+17
	M86LPA19 -L115-2		Prince Creek Fm	AK	?	69	SB-3 = 162.9	27.84	5.543e-10	28.294	0.036	5.5305e-10	1.34952e-12	70.1141	0.0158901	1	0.00281		1.01588	1.0197	1.03395						5.5343	13.8746	2.40915e+10	4.87923e+06	0.20495	0.00284969	-0.000507742	0	-1.24265e+07	4.95671e+06	2.44969	0.0383328	0.0387766	-1.45107e+15	-1.26777e+17
	M86LPA19 -L115-3		Prince Creek Fm	AK	?	70.4	SB-3 = 162.9	27.84	5.543e-10	28.294	0.036	5.5305e-10	1.34952e-12	71.5363	0.0158848	0.6	0.00281		0.609521	0.616121	0.640372						5.5343	14.1616	2.45709e+10	4.87544e+06	0.123066	0.00284969	-0.000507742	0	-1.26736e+07	4.95281e+06	2.49841	0.0390951	0.0395632	-1.53046e+15	-1.29349e+17
Dalrymple et al., 1993	Haiti tektites, weighted mean					64.42	MMhb-1=513.9	27.55	5.543e-10	28.294	0.036	5.5305e-10	1.34952e-12	66.1432	0.026052	0.07			0.0718236
	z-coal, weighted mean		Fort Union Fm	MT	s	64.77	MMhb-1=513.9	27.55	5.543e-10	28.294	0.036	5.5305e-10	1.34952e-12	66.5024	0.0260497	0.07			0.0718235
																											#DIV/0!	#DIV/0!	#DIV/0!	#DIV/0!	#DIV/0!	#DIV/0!	#DIV/0!	#DIV/0!	#DIV/0!	#DIV/0!	#DIV/0!	#DIV/0!	#DIV/0!	#DIV/0!	#DIV/0!
Eaton et al., 1999	euhedral biotite bed	"upper" Mbr	Straight Cliffs Fm	UT	?	86.72	?	28.02	5.543e-10	28.294	0.036	5.5305e-10	1.34952e-12	87.5575	0.00956479	0.58											#DIV/0!	#DIV/0!	#DIV/0!	#DIV/0!	#DIV/0!	#DIV/0!	#DIV/0!	#DIV/0!	#DIV/0!	#DIV/0!	#DIV/0!	#DIV/0!	#DIV/0!	#DIV/0!	#DIV/0!
Eberth & Deino, 1992		Lethbridge Coal Zone	Dinosaur Park Fm	AB	s	73	MMhb-1 = 520.4	27.84	5.543e-10	28.294	0.036	5.5305e-10	1.34952e-12	74.1776	0.0158751	0.11			0.111746								#DIV/0!	#DIV/0!	#DIV/0!	#DIV/0!	#DIV/0!	#DIV/0!	#DIV/0!	#DIV/0!	#DIV/0!	#DIV/0!	#DIV/0!	#DIV/0!	#DIV/0!	#DIV/0!	#DIV/0!
		Lethbridge Coal Zone	Dinosaur Park Fm	AB	s	74.9	MMhb-1 = 520.4	27.84	5.543e-10	28.294	0.036	5.5305e-10	1.34952e-12	76.1077	0.015868	0.11			0.111745								#DIV/0!	#DIV/0!	#DIV/0!	#DIV/0!	#DIV/0!	#DIV/0!	#DIV/0!	#DIV/0!	#DIV/0!	#DIV/0!	#DIV/0!	#DIV/0!	#DIV/0!	#DIV/0!	#DIV/0!
		McKay Coal Zone	Foremost Fm	AB	s	79.14	MMhb-1 = 520.4	27.84	5.543e-10	28.294	0.036	5.5305e-10	1.34952e-12	80.4147	0.0158521	0.15			0.152378								#DIV/0!	#DIV/0!	#DIV/0!	#DIV/0!	#DIV/0!	#DIV/0!	#DIV/0!	#DIV/0!	#DIV/0!	#DIV/0!	#DIV/0!	#DIV/0!	#DIV/0!	#DIV/0!	#DIV/0!
Eberth & Hamblin, 1993		Lethbridge Coal Zone	Dinosaur Park Fm	AB	s	74.9	MMhb-1 = 520.4	27.84	5.543e-10	28.294	0.036	5.5305e-10	1.34952e-12	76.1077	0.015868	0.1			0.101587								#DIV/0!	#DIV/0!	#DIV/0!	#DIV/0!	#DIV/0!	#DIV/0!	#DIV/0!	#DIV/0!	#DIV/0!	#DIV/0!	#DIV/0!	#DIV/0!	#DIV/0!	#DIV/0!	#DIV/0!
		upper DPFm	Dinosaur Park Fm	AB		75.2	MMhb-1 = 520.4	27.84	5.543e-10	28.294	0.036	5.5305e-10	1.34952e-12	76.4124	0.0158668	0.3			0.30476								#DIV/0!	#DIV/0!	#DIV/0!	#DIV/0!	#DIV/0!	#DIV/0!	#DIV/0!	#DIV/0!	#DIV/0!	#DIV/0!	#DIV/0!	#DIV/0!	#DIV/0!	#DIV/0!	#DIV/0!
		Onefour area	Oldman Fm	AB		76.3	MMhb-1 = 520.4	27.84	5.543e-10	28.294	0.036	5.5305e-10	1.34952e-12	77.5298	0.0158627	0.2			0.203173								#DIV/0!	#DIV/0!	#DIV/0!	#DIV/0!	#DIV/0!	#DIV/0!	#DIV/0!	#DIV/0!	#DIV/0!	#DIV/0!	#DIV/0!	#DIV/0!	#DIV/0!	#DIV/0!	#DIV/0!
		Dinosaur Park area	Oldman Fm	AB		76.5	MMhb-1 = 520.4	27.84	5.543e-10	28.294	0.036	5.5305e-10	1.34952e-12	77.733	0.015862	0.5			0.507931								#DIV/0!	#DIV/0!	#DIV/0!	#DIV/0!	#DIV/0!	#DIV/0!	#DIV/0!	#DIV/0!	#DIV/0!	#DIV/0!	#DIV/0!	#DIV/0!	#DIV/0!	#DIV/0!	#DIV/0!
																											#DIV/0!	#DIV/0!	#DIV/0!	#DIV/0!	#DIV/0!	#DIV/0!	#DIV/0!	#DIV/0!	#DIV/0!	#DIV/0!	#DIV/0!	#DIV/0!	#DIV/0!	#DIV/0!	#DIV/0!
Eberth, 2005			Bearpaw Shale	AB		74.8	MMhb-1 = 520.4	27.84	5.543e-10	28.294	0.036	5.5305e-10	1.34952e-12	76.0061	0.0158683												#DIV/0!	#DIV/0!	#DIV/0!	#DIV/0!	#DIV/0!	#DIV/0!	#DIV/0!	#DIV/0!	#DIV/0!	#DIV/0!	#DIV/0!	#DIV/0!	#DIV/0!	#DIV/0!	#DIV/0!
			Dinosaur ParkFm	AB		75.3	MMhb-1 = 520.4	27.84	5.543e-10	28.294	0.036	5.5305e-10	1.34952e-12	76.514	0.0158665				0								#DIV/0!	#DIV/0!	#DIV/0!	#DIV/0!	#DIV/0!	#DIV/0!	#DIV/0!	#DIV/0!	#DIV/0!	#DIV/0!	#DIV/0!	#DIV/0!	#DIV/0!	#DIV/0!	#DIV/0!
		McKay Coal Zone	Foremost Fm	AB		79.14	MMhb-1 = 520.4	27.84	5.543e-10	28.294	0.036	5.5305e-10	1.34952e-12	80.4147	0.0158521	0.15			0.152378								#DIV/0!	#DIV/0!	#DIV/0!	#DIV/0!	#DIV/0!	#DIV/0!	#DIV/0!	#DIV/0!	#DIV/0!	#DIV/0!	#DIV/0!	#DIV/0!	#DIV/0!	#DIV/0!	#DIV/0!
																											#DIV/0!	#DIV/0!	#DIV/0!	#DIV/0!	#DIV/0!	#DIV/0!	#DIV/0!	#DIV/0!	#DIV/0!	#DIV/0!	#DIV/0!	#DIV/0!	#DIV/0!	#DIV/0!	#DIV/0!
Eberth & Deino, 2005			Scollard Fm	AB	?	64.9	?	28.02	5.463e-10	28.294	0.036	5.5305e-10	1.34952e-12	65.5201	0.00946409												#DIV/0!	#DIV/0!	#DIV/0!	#DIV/0!	#DIV/0!	#DIV/0!	#DIV/0!	#DIV/0!	#DIV/0!	#DIV/0!	#DIV/0!	#DIV/0!	#DIV/0!	#DIV/0!	#DIV/0!
			Horseshoe Canyon Fm	AB	?	70.44	?	28.02	5.463e-10	28.294	0.036	5.5305e-10	1.34952e-12	71.1107	0.00943131												#DIV/0!	#DIV/0!	#DIV/0!	#DIV/0!	#DIV/0!	#DIV/0!	#DIV/0!	#DIV/0!	#DIV/0!	#DIV/0!	#DIV/0!	#DIV/0!	#DIV/0!	#DIV/0!	#DIV/0!
			Bearpaw Shale	AB	?	74.98	?	28.02	5.463e-10	28.294	0.036	5.5305e-10	1.34952e-12	75.6918	0.0094045												#DIV/0!	#DIV/0!	#DIV/0!	#DIV/0!	#DIV/0!	#DIV/0!	#DIV/0!	#DIV/0!	#DIV/0!	#DIV/0!	#DIV/0!	#DIV/0!	#DIV/0!	#DIV/0!	#DIV/0!
Fanti & Cantuneanu, 2009			Wapiti Fm	AB	?	73.25	?	28.02	5.543e-10	28.294	0.036	5.5305e-10	1.34952e-12	73.9594	0.00959192	0.25											#DIV/0!	#DIV/0!	#DIV/0!	#DIV/0!	#DIV/0!	#DIV/0!	#DIV/0!	#DIV/0!	#DIV/0!	#DIV/0!	#DIV/0!	#DIV/0!	#DIV/0!	#DIV/0!	#DIV/0!
																											#DIV/0!	#DIV/0!	#DIV/0!	#DIV/0!	#DIV/0!	#DIV/0!	#DIV/0!	#DIV/0!	#DIV/0!	#DIV/0!	#DIV/0!	#DIV/0!	#DIV/0!	#DIV/0!	#DIV/0!
																											#DIV/0!	#DIV/0!	#DIV/0!	#DIV/0!	#DIV/0!	#DIV/0!	#DIV/0!	#DIV/0!	#DIV/0!	#DIV/0!	#DIV/0!	#DIV/0!	#DIV/0!	#DIV/0!	#DIV/0!
Fassett & Steiner, 1997	J		Kirtland Fm	NM	s	73.04	TCR = 28.32	28.03	5.543e-10	28.294	0.036	5.5305e-10	1.34952e-12	73.7214	0.0092433	0.25	0.006346		0.252297	0.268765	0.323412						2.46744	6.51068	1.12797e+10	1.09944e+07	0.0227388	0.00639168	-0.0025719	0	-2.92768e+07	1.10954e+07	2.57318	0.0402651	0.0407716	-1.65624e+15	-1.333e+17
	H(1)		Kirtland Fm	NM	s	73.31	TCR = 28.32	28.03	5.543e-10	28.294	0.036	5.5305e-10	1.34952e-12	73.9939	0.00924278	0.21	0.006965		0.211929	0.231424	0.293526						2.24815	5.95444	1.03145e+10	1.2065e+07	0.0174057	0.00701514	-0.0030981	0	-3.22489e+07	1.21759e+07	2.58249	0.0404109	0.0409223	-1.67225e+15	-1.33792e+17
	H(2)		Kirtland Fm	NM	s	73.51	TCR = 28.32	28.03	5.543e-10	28.294	0.036	5.5305e-10	1.34952e-12	74.1957	0.00924239	0.34	0.006997		0.343123	0.35556	0.399						2.23787	5.94371	1.02948e+10	1.21191e+07	0.0280548	0.00704737	-0.00312664	0	-3.24836e+07	1.22304e+07	2.58939	0.0405188	0.041034	-1.68415e+15	-1.34157e+17
	H(all)		Kirtland Fm	NM	s	73.37	TCR = 28.32	28.03	5.543e-10	28.294	0.036	5.5305e-10	1.34952e-12	74.0545	0.00924266	0.18	0.0055		0.181653	0.204096	0.272596						2.84697	7.54678	1.30724e+10	9.52699e+06	0.0188937	0.00553959	-0.00193188	0	-2.54862e+07	9.61449e+06	2.58456	0.0404432	0.0409558	-1.67582e+15	-1.33902e+17
	4		Kirtland Fm	NM	s	74.11	TCR = 28.32	28.03	5.543e-10	28.294	0.036	5.5305e-10	1.34952e-12	74.8013	0.00924124	0.62	0.008133		0.625693	0.632709	0.658511						1.92529	5.1561	8.92763e+09	1.4082e+07	0.0440277	0.00819154	-0.00422431	0	-3.80593e+07	1.42113e+07	2.61009	0.0408427	0.0413688	-1.7201e+15	-1.35252e+17
	2(1)		Kirtland Fm	NM	s	74.4	TCR = 28.32	28.03	5.543e-10	28.294	0.036	5.5305e-10	1.34952e-12	75.0939	0.00924068	0.54	0.008114		0.544958	0.553061	0.582626						1.92979	5.18882	8.98284e+09	1.40469e+07	0.0384427	0.00817241	-0.00420459	0	-3.81159e+07	1.41758e+07	2.62009	0.0409992	0.0415307	-1.73761e+15	-1.35781e+17
	2(2)		Kirtland Fm	NM	s	74.67	TCR = 28.32	28.03	5.543e-10	28.294	0.036	5.5305e-10	1.34952e-12	75.3664	0.00924016	0.35	0.007235		0.353213	0.365677	0.409317						2.16425	5.84078	1.011e+10	1.25233e+07	0.0279479	0.00728708	-0.00334296	0	-3.41076e+07	1.26383e+07	2.6294	0.0411449	0.0416814	-1.75398e+15	-1.36274e+17
	2(3)		Kirtland Fm	NM	s	74.55	TCR = 28.32	28.03	5.543e-10	28.294	0.036	5.5305e-10	1.34952e-12	75.2453	0.00924039	0.16	0.007248		0.161469	0.187094	0.262138						2.16037	5.82074	1.0076e+10	1.25466e+07	0.0127524	0.00730017	-0.00335498	0	-3.41151e+07	1.26618e+07	2.62527	0.0410802	0.0416144	-1.74669e+15	-1.36055e+17
	2 (all)		Kirtland Fm	NM	s	74.56	TCR = 28.32	28.03	5.543e-10	28.294	0.036	5.5305e-10	1.34952e-12	75.2554	0.00924037	0.13	0.0055		0.131193	0.161698	0.244678						2.84697	7.67173	1.32801e+10	9.5207e+06	0.0136545	0.00553959	-0.00193188	0	-2.58909e+07	9.60811e+06	2.62561	0.0410856	0.04162	-1.7473e+15	-1.36073e+17
	DEP		Fruitland Fm	NM	s	75.56	TCR = 28.32	28.03	5.543e-10	28.294	0.036	5.5305e-10	1.34952e-12	76.2646	0.00923845	0.41	0.008068		0.413762	0.4247	0.463683						1.9408	5.30148	9.17198e+09	1.39583e+07	0.0293733	0.00812607	-0.00415705	0	-3.84783e+07	1.40864e+07	2.66008	0.041625	0.0421781	-1.80845e+15	-1.37898e+17
	CR(1)		Lewis Shale	CO	s	74.34	TCR = 28.32	28.03	5.543e-10	28.294	0.036	5.5305e-10	1.34952e-12	75.0334	0.0092408	0.34	0.006346		0.343122	0.35583	0.400172						2.46744	6.62897	1.14764e+10	1.09865e+07	0.0309471	0.00639168	-0.0025719	0	-2.97871e+07	1.10874e+07	2.61802	0.0409668	0.0414972	-1.73398e+15	-1.35672e+17
	CR(2)		Lewis Shale	CO	s	74.23	TCR = 28.32	28.03	5.543e-10	28.294	0.036	5.5305e-10	1.34952e-12	74.9224	0.00924101	0.19	0.006346		0.191745	0.213596	0.281152						2.46744	6.61896	1.14598e+10	1.09872e+07	0.0172929	0.00639168	-0.0025719	0	-2.9744e+07	1.10881e+07	2.61423	0.0409075	0.0414358	-1.72734e+15	-1.35471e+17
	CR(all)		Lewis Shale	CO	s	74.25	TCR = 28.32	28.03	5.543e-10	28.294	0.036	5.5305e-10	1.34952e-12	74.9425	0.00924097	0.13	0.0055		0.131194	0.161473	0.243957						2.84697	7.63917	1.3226e+10	9.52234e+06	0.0136521	0.00553959	-0.00193188	0	-2.57855e+07	9.60977e+06	2.61492	0.0409183	0.041447	-1.72854e+15	-1.35508e+17
	Huerfanito				s	75.76	TCR = 28.32	28.03	5.543e-10	28.294	0.036	5.5305e-10	1.34952e-12	76.4664	0.00923807	0	0.0055										2.84697	7.79781	1.34893e+10	9.51437e+06	0	0.00553959	-0.00193188	0	-2.62988e+07	9.60168e+06	2.66698	0.0417328	0.0422897	-1.8208e+15	-1.38263e+17
Foreman et al., 2008	Hadro Hill		Two Medicine Fm	MT	s	77.52	FCs = 28.02	28.02	5.543e-10	28.294	0.036	5.5305e-10	1.34952e-12	78.2701	0.00958331	0.19	0.005262	1e-06	0.191808	0.215497	0.287952						2.97467	8.34395	1.442e+10	9.09378e+06	0.0208331	0.00530178	-0.00176893	0.000565312	-2.57508e+07	9.18033e+06	2.72853	0.0426961	0.0432873	-1.93289e+15	-1.41524e+17
	Hadro Hill		Two Medicine Fm	MT	s	77.52	FCs = 28.02	28.02	5.463e-10	28.294	0.036	5.5305e-10	1.34952e-12	78.2548	0.00938951	0.19	0.005262	1e-06	0.191712	0.215403	0.287857						2.93141	8.22096	1.44245e+10	9.23268e+06	0.0205197	0.00538003	-0.00179504	0.000557091	-2.61258e+07	9.31589e+06	2.72801	0.0426879	0.0432788	-1.93193e+15	-1.41497e+17
	Hadro Hill		Two Medicine Fm	MT	p	75.8	FCs = 28.02	28.02	5.543e-10	28.294	0.036	5.5305e-10	1.34952e-12	76.5337	0.00958678	0.7	0.005262	1e-06	0.706667	0.71317	0.737217						2.97467	8.1549	1.41067e+10	9.10246e+06	0.0768867	0.00530178	-0.00176893	0.000565312	-2.51915e+07	9.18915e+06	2.66927	0.0417688	0.042327	-1.82492e+15	-1.38385e+17
	Hadro Hill		Two Medicine Fm	MT	p	75.8	FCs = 28.02	28.02	5.463e-10	28.294	0.036	5.5305e-10	1.34952e-12	76.5193	0.00939966	0.7	0.005262	1e-06	0.706323	0.712828	0.736876						2.93141	8.03475	1.4111e+10	9.24136e+06	0.0757311	0.00538003	-0.00179504	0.000557091	-2.55586e+07	9.32483e+06	2.66878	0.0417611	0.042319	-1.82404e+15	-1.38359e+17
Goodwin & Deino, 1989	84MG8-3-4		Judith River Fm	MT	b	78.2	MMhb-1 = 520.4	27.84	5.543e-10	28.294	0.036	5.5305e-10	1.34952e-12	79.4599	0.0158556	0.2	0.002823	1e-05									5.50882	15.6923	2.71092e+10	4.87687e+06	#NUM!	0.00286288	-0.000512451	0.0195141	-1.41118e+07	4.95397e+06	2.7691	0.0433309	0.0439453	-2.00855e+15	-1.43676e+17
	84MG8-3-4		Judith River Fm	MT	s	78.2	MMhb-1 = 520.4	27.84	5.543e-10	28.294	0.036	5.5305e-10	1.34952e-12	79.4599	0.0158556	0.2	0.002914	7e-06	0.203162	0.226302	0.298005						5.33679	15.2023	2.62627e+10	5.03407e+06	0.0156457	0.00295516	-0.000546021	0.01282	-1.45667e+07	5.11366e+06	2.7691	0.0433309	0.0439453	-2.00855e+15	-1.43676e+17
	85MG7-16-1		Judith River Fm	MT	b	79.5	MMhb-1 = 520.4	27.84	5.543e-10	28.294	0.036	5.5305e-10	1.34952e-12	80.7804	0.0158508	0.2	0.002823	1e-05									5.50882	15.959	2.75501e+10	4.87335e+06	#NUM!	0.00286288	-0.000512451	0.0195141	-1.43411e+07	4.95035e+06	2.8141	0.0440351	0.0446756	-2.09412e+15	-1.46064e+17
	85MG7-16-1		Judith River Fm	MT	s	78.5	MMhb-1 = 520.4	27.84	5.543e-10	28.294	0.036	5.5305e-10	1.34952e-12	79.7646	0.0158545	0.2	0.002914	7e-06	0.203161	0.226466	0.298614						5.33679	15.2619	2.63612e+10	5.03324e+06	0.0153243	0.00295516	-0.000546021	0.01282	-1.46213e+07	5.1128e+06	2.77949	0.0434935	0.0441138	-2.02815e+15	-1.44227e+17
Hicks et al., 1995	JDO8-3		Judith River Fm	WY	s	79.52	TCR = 28.32	28.03	5.543e-10	28.294	0.036	5.5305e-10	1.34952e-12	80.2609	0.00923085	0.051	0.007032	5.4e-07	0.0514672	0.113064	0.226141						2.22673	6.40839	1.10627e+10	1.21392e+07	0.00417233	0.00708262	-0.003158	0.000170995	-3.5256e+07	1.22504e+07	2.7964	0.0437581	0.0443883	-2.06026e+15	-1.45124e+17
	JDO6-5		Claggett Shale, ardmore	WY	s	80.71	TCR = 28.32	28.03	5.543e-10	28.294	0.036	5.5305e-10	1.34952e-12	81.4618	0.00922856	0.164	0.006927	3e-07	0.165502	0.194484	0.278095						2.26048	6.60508	1.13947e+10	1.19501e+07	0.0137208	0.00697686	-0.00306439	9.78987e-05	-3.52376e+07	1.20595e+07	2.83731	0.0443982	0.0450524	-2.13893e+15	-1.47295e+17
	JDO8-21		Eagle Sandstone	WY	s	81.14	TCR = 28.32	28.03	5.543e-10	28.294	0.036	5.5305e-10	1.34952e-12	81.8957	0.00922774	0.216	0.007036	4.3e-07	0.217978	0.240949	0.313035						2.22546	6.53818	1.12766e+10	1.21352e+07	0.0177949	0.00708665	-0.00316159	0.000136008	-3.59785e+07	1.22463e+07	2.85208	0.0446294	0.0452924	-2.16771e+15	-1.4808e+17
	JDO6-7	S. hippocrepis II		?	s	81.88	TCR = 28.32	28.03	5.543e-10	28.294	0.036	5.5305e-10	1.34952e-12	82.6425	0.00922632	0.154	0.007041	2.7e-07	0.155409	0.18677	0.274862						2.22388	6.59449	1.13691e+10	1.21389e+07	0.012684	0.00709168	-0.00316608	8.52788e-05	-3.63249e+07	1.225e+07	2.8775	0.0450271	0.0457054	-2.21764e+15	-1.4943e+17
Hicks et al., 1999	91-O-14, JD06-13	B. clinolobatus	Pierre Shale	WY	s	69.57	TCR = 28.32	28.03	5.543e-10	28.294	0.036	5.5305e-10	1.34952e-12	70.2195	0.00924998	0.37	0.006951		0.373404	0.383707	0.420226						2.25268	5.65614	9.81811e+09	1.20658e+07	0.0306653	0.00700103	-0.00308566	0	-3.05741e+07	1.21768e+07	2.4533	0.0383893	0.0388349	-1.45689e+15	-1.26968e+17
	92-O-32, GLN12-	B. grandis	Pierre Shale	WY	s	70.15	TCR = 28.32	28.03	5.543e-10	28.294	0.036	5.5305e-10	1.34952e-12	70.8049	0.00924886	0.65	0.007064		0.655978	0.661994	0.684169						2.21664	5.61297	9.74004e+09	1.2258e+07	0.0530267	0.00711485	-0.0031868	0	-3.13251e+07	1.23707e+07	2.47336	0.0387031	0.0391586	-1.48938e+15	-1.28026e+17
	92-O-30, JD010-A	B. reesidei	Pierre Shale	WY	s	72.02	TCR = 28.32	28.03	5.543e-10	28.294	0.036	5.5305e-10	1.34952e-12	72.6921	0.00924526		0.008022										1.95193	5.07707	8.80097e+09	1.39059e+07	0	0.00807974	-0.00410979	0	-3.65025e+07	1.40337e+07	2.53796	0.0397141	0.0402023	-1.59641e+15	-1.31438e+17
	90-O-15, JD06-17	B. compressus	Pierre Shale	WY	s	73.52	TCR = 28.32	28.03	5.543e-10	28.294	0.036	5.5305e-10	1.34952e-12	74.2058	0.00924237	0.39	0.006915		0.393582	0.404473	0.443155						2.2644	6.01503	1.04182e+10	1.1977e+07	0.0325623	0.00696478	-0.00305378	0	-3.21072e+07	1.2087e+07	2.58974	0.0405242	0.0410395	-1.68475e+15	-1.34176e+17
	93-O-16, GLN12-	E. jenneyi	Pierre Shale	WY	s	74.31	TCR = 28.32	28.03	5.543e-10	28.294	0.036	5.5305e-10	1.34952e-12	75.0031	0.00924086	0.43	0.007078		0.433948	0.444057	0.480294						2.21226	5.94096	1.02854e+10	1.2254e+07	0.0350906	0.00712895	-0.00319945	0	-3.32099e+07	1.23665e+07	2.61699	0.0409507	0.0414805	-1.73217e+15	-1.35617e+17
	92-O-13, JD018-	B. scotti	Pierre Shale	WY	s	76.07	TCR = 28.32	28.03	5.543e-10	28.294	0.036	5.5305e-10	1.34952e-12	76.7792	0.00923747	0.51	0.008049		0.514679	0.523628	0.556136						1.94538	5.35063	9.25438e+09	1.39215e+07	0.0366341	0.00810694	-0.0041375	0	-3.86413e+07	1.40492e+07	2.67766	0.0419	0.0424628	-1.84001e+15	-1.38829e+17
	RB92-15, JD018-	B. obtusus	Pierre Shale, ardmore	WY	s	80.04	TCR = 28.32	28.03	5.543e-10	28.294	0.036	5.5305e-10	1.34952e-12	80.7856	0.00922985	0.4	0.006337		0.403664	0.416184	0.460509						2.47094	7.15876	1.23545e+10	1.09363e+07	0.0365754	0.00638261	-0.00256461	0	-3.19747e+07	1.10365e+07	2.81428	0.0440379	0.0446785	-2.09447e+15	-1.46073e+17
Hicks et al., 2003	RSB0139		D1 sequence	CO	s	65.73	TCR = 28.32	28.03	5.543e-10	28.294	0.036	5.5305e-10	1.34952e-12	66.3442	0.00925738	0.13	0.007381	1.03415e-05	0.131198	0.155534	0.224497						2.12144	5.02723	8.74502e+09	1.28395e+07	0.00727345	0.00743413	-0.00347924	0.00297235	-3.07064e+07	1.29578e+07	2.32038	0.0363093	0.0366916	-1.25014e+15	-1.19961e+17
	RSB0157		D1 sequence	CO	s	65.96	TCR = 28.32	28.03	5.543e-10	28.294	0.036	5.5305e-10	1.34952e-12	66.5763	0.00925693	0.21	0.007378	9.81348e-06	0.211935	0.227909	0.279882						2.1223	5.0472	8.77863e+09	1.28326e+07	0.0149242	0.00743111	-0.00347641	0.00282288	-3.07993e+07	1.29509e+07	2.32835	0.036434	0.03682	-1.26211e+15	-1.2038e+17
	KJ0115A		D1 sequence	CO	s	63.79	TCR = 28.32	28.03	5.543e-10	28.294	0.036	5.5305e-10	1.34952e-12	64.3863	0.00926112	0.14	0.007389	9.81407e-06	0.141291	0.162918	0.226332						2.11914	4.87094	8.48226e+09	1.28672e+07	0.00874796	0.00744219	-0.00348678	0.00281465	-2.98486e+07	1.29859e+07	2.25311	0.0352567	0.0356088	-1.15123e+15	-1.1642e+17
	AK19		Battle Fm	AB	s	66.56	TCR = 28.32	28.03	5.543e-10	28.294	0.036	5.5305e-10	1.34952e-12	67.1818	0.00925578	0.1	0.007298	6.17776e-06	0.100921	0.13167	0.210264						2.14557	5.1498	8.95411e+09	1.26893e+07	0.00656518	0.00735053	-0.00340143	0.00181622	-3.07373e+07	1.28061e+07	2.34913	0.0367592	0.0371549	-1.29359e+15	-1.21475e+17
Horner & Currie, 1994			"Two Medicine Fm"	AB	?	75.05	MMhb-1 = 520.4	27.84	5.543e-10	28.294	0.036	5.5305e-10	1.34952e-12	76.26	0.0158674	0.08			0.0812694								#DIV/0!	#DIV/0!	#DIV/0!	#DIV/0!	#DIV/0!	#DIV/0!	#DIV/0!	#DIV/0!	#DIV/0!	#DIV/0!	#DIV/0!	#DIV/0!	#DIV/0!	#DIV/0!	#DIV/0!
Horner et al. 2001			Two Medicine Fm	MT	?	76.7	FCs = 28.02	28.02	5.543e-10	28.294	0.036	5.5305e-10	1.34952e-12	77.4423	0.00958496												#DIV/0!	#DIV/0!	#DIV/0!	#DIV/0!	#DIV/0!	#DIV/0!	#DIV/0!	#DIV/0!	#DIV/0!	#DIV/0!	#DIV/0!	#DIV/0!	#DIV/0!	#DIV/0!	#DIV/0!
Izett et al., 1998			Manson Impact	IA	s	74.11	TCR = 27.92	27.55	5.543e-10	28.294	0.036	5.5305e-10	1.34952e-12	76.0874	0.0259886	0.09	0.005		0.0923555	0.132885	0.228319						3.07763	8.38692	1.45217e+10	8.65734e+06	0.0103958	0.00512442	-0.00162463	0	-2.42098e+07	8.88392e+06	2.65403	0.0415303	0.0420801	-1.79764e+15	-1.37578e+17
Jinnah et al. 2009	CF05B		Wahweap Fm	UT	s	80.1	FCs = 28.02	28.02	5.543e-10	28.294	0.036	5.5305e-10	1.34952e-12	80.8746	0.00957811	0.15			0.151437								#REF!	#REF!	#REF!	#REF!	#REF!	#REF!	#REF!	#REF!	#REF!	#REF!	#REF!	#REF!	#REF!	#REF!	#REF!
Mason et al., 2013a, b	Mason et al., 2013a	detrital	Naashoibito, Ojo Alamo	NM	s	66.5	FCs = 28.294	28.294	5.543e-10	28.294	0.036	5.5305e-10	1.34952e-12	66.5016	2.36498e-05	0.2			0.200005								#DIV/0!	#DIV/0!	#DIV/0!	#DIV/0!	#DIV/0!	#DIV/0!	#DIV/0!	#DIV/0!	#DIV/0!	#DIV/0!	#DIV/0!	#DIV/0!	#DIV/0!	#DIV/0!	#DIV/0!
	Mason et al., 2013b	detrital	Naashoibito, Ojo Alamo	NM	s	67	FCs = 28.294	28.294	5.543e-10	28.294	0.036	5.5305e-10	1.34952e-12	67.0016	2.39571e-05	0.1			0.100002								#DIV/0!	#DIV/0!	#DIV/0!	#DIV/0!	#DIV/0!	#DIV/0!	#DIV/0!	#DIV/0!	#DIV/0!	#DIV/0!	#DIV/0!	#DIV/0!	#DIV/0!	#DIV/0!	#DIV/0!
Obradovich, 1993	Lower Z coal		Ft Union Fm	MT	s	65.35	TCR = 28.32	28.03	5.543e-10	28.294	0.036	5.5305e-10	1.34952e-12	65.9607	0.00925811	0.31			0.31287								#DIV/0!	#DIV/0!	#DIV/0!	#DIV/0!	#DIV/0!	#DIV/0!	#DIV/0!	#DIV/0!	#DIV/0!	#DIV/0!	#DIV/0!	#DIV/0!	#DIV/0!	#DIV/0!	#DIV/0!
	Lower Z coal		Ft Union Fm	MT	s	65.43	TCR = 28.32	28.03	5.543e-10	28.294	0.036	5.5305e-10	1.34952e-12	66.0414	0.00925796	0.21			0.211944								#DIV/0!	#DIV/0!	#DIV/0!	#DIV/0!	#DIV/0!	#DIV/0!	#DIV/0!	#DIV/0!	#DIV/0!	#DIV/0!	#DIV/0!	#DIV/0!	#DIV/0!	#DIV/0!	#DIV/0!
	Haiti tektites			Ha	s	64.97	TCR = 28.32	28.03	5.543e-10	28.294	0.036	5.5305e-10	1.34952e-12	65.5772	0.00925884	0.29			0.292685								#DIV/0!	#DIV/0!	#DIV/0!	#DIV/0!	#DIV/0!	#DIV/0!	#DIV/0!	#DIV/0!	#DIV/0!	#DIV/0!	#DIV/0!	#DIV/0!	#DIV/0!	#DIV/0!	#DIV/0!
	Haiti tektites			Ha	s	65.19	TCR = 28.32	28.03	5.543e-10	28.294	0.036	5.5305e-10	1.34952e-12	65.7992	0.00925842	0.45			0.454166								#DIV/0!	#DIV/0!	#DIV/0!	#DIV/0!	#DIV/0!	#DIV/0!	#DIV/0!	#DIV/0!	#DIV/0!	#DIV/0!	#DIV/0!	#DIV/0!	#DIV/0!	#DIV/0!	#DIV/0!
	AK-476		Kneehills Tuff	AB	s	66.8	TCR = 28.32	28.03	5.543e-10	28.294	0.036	5.5305e-10	1.34952e-12	67.424	0.00925531	1.1			1.11018								#DIV/0!	#DIV/0!	#DIV/0!	#DIV/0!	#DIV/0!	#DIV/0!	#DIV/0!	#DIV/0!	#DIV/0!	#DIV/0!	#DIV/0!	#DIV/0!	#DIV/0!	#DIV/0!	#DIV/0!
	91-O-14	B. clinolobatus	unit 112	WY	s	69.42	TCR = 28.32	28.03	5.543e-10	28.294	0.036	5.5305e-10	1.34952e-12	70.0681	0.00925027	0.37			0.373423								#DIV/0!	#DIV/0!	#DIV/0!	#DIV/0!	#DIV/0!	#DIV/0!	#DIV/0!	#DIV/0!	#DIV/0!	#DIV/0!	#DIV/0!	#DIV/0!	#DIV/0!	#DIV/0!	#DIV/0!
	no name	B. compressus	Bearpaw Shale	MT	s	73.35	TCR = 28.32	28.03	5.543e-10	28.294	0.036	5.5305e-10	1.34952e-12	74.0343	0.0092427	0.39			0.393605								#DIV/0!	#DIV/0!	#DIV/0!	#DIV/0!	#DIV/0!	#DIV/0!	#DIV/0!	#DIV/0!	#DIV/0!	#DIV/0!	#DIV/0!	#DIV/0!	#DIV/0!	#DIV/0!	#DIV/0!
	3RM-67	E. jenneyi	Mancos Shale	CO	s	74.76	TCR = 28.32	28.03	5.543e-10	28.294	0.036	5.5305e-10	1.34952e-12	75.4572	0.00923999	0.45			0.454158								#DIV/0!	#DIV/0!	#DIV/0!	#DIV/0!	#DIV/0!	#DIV/0!	#DIV/0!	#DIV/0!	#DIV/0!	#DIV/0!	#DIV/0!	#DIV/0!	#DIV/0!	#DIV/0!	#DIV/0!
	86-O-05	G. calcarata	Anonna Fm	AL	s	75.37	TCR = 28.32	28.03	5.543e-10	28.294	0.036	5.5305e-10	1.34952e-12	76.0728	0.00923882	0.39			0.393603								#DIV/0!	#DIV/0!	#DIV/0!	#DIV/0!	#DIV/0!	#DIV/0!	#DIV/0!	#DIV/0!	#DIV/0!	#DIV/0!	#DIV/0!	#DIV/0!	#DIV/0!	#DIV/0!	#DIV/0!
	92-O-13	D. nebrascense	Lewis Shale	NM	s	75.89	TCR = 28.32	28.03	5.543e-10	28.294	0.036	5.5305e-10	1.34952e-12	76.5976	0.00923782	0.72			0.726651								#DIV/0!	#DIV/0!	#DIV/0!	#DIV/0!	#DIV/0!	#DIV/0!	#DIV/0!	#DIV/0!	#DIV/0!	#DIV/0!	#DIV/0!	#DIV/0!	#DIV/0!	#DIV/0!	#DIV/0!
	Ardmore bentonite	B. obtusus	Claggett Shale, ardmore bentonite	WY	s	80.54	TCR = 28.32	28.03	5.543e-10	28.294	0.036	5.5305e-10	1.34952e-12	81.2902	0.00922889	0.55			0.555076								#DIV/0!	#DIV/0!	#DIV/0!	#DIV/0!	#DIV/0!	#DIV/0!	#DIV/0!	#DIV/0!	#DIV/0!	#DIV/0!	#DIV/0!	#DIV/0!	#DIV/0!	#DIV/0!	#DIV/0!
	78-O-05	S. hippocrepis II	Eagle Sandstone	MT	s	81.71	TCR = 28.32	28.03	5.543e-10	28.294	0.036	5.5305e-10	1.34952e-12	82.4709	0.00922665	0.34			0.343137								#DIV/0!	#DIV/0!	#DIV/0!	#DIV/0!	#DIV/0!	#DIV/0!	#DIV/0!	#DIV/0!	#DIV/0!	#DIV/0!	#DIV/0!	#DIV/0!	#DIV/0!	#DIV/0!	#DIV/0!
	68-O-04	D. bassleri	Telegraph Creek Fm	MT	s	83.91	TCR = 28.32	28.03	5.543e-10	28.294	0.036	5.5305e-10	1.34952e-12	84.6911	0.00922243	0.43			0.433966								#DIV/0!	#DIV/0!	#DIV/0!	#DIV/0!	#DIV/0!	#DIV/0!	#DIV/0!	#DIV/0!	#DIV/0!	#DIV/0!	#DIV/0!	#DIV/0!	#DIV/0!	#DIV/0!	#DIV/0!
	70-O-06	below Boehmoceras	Tombigbee Sand, Eutaw Fm	MS	s	84.09	TCR = 28.32	28.03	5.543e-10	28.294	0.036	5.5305e-10	1.34952e-12	84.8727	0.00922209	0.4			0.403689								#DIV/0!	#DIV/0!	#DIV/0!	#DIV/0!	#DIV/0!	#DIV/0!	#DIV/0!	#DIV/0!	#DIV/0!	#DIV/0!	#DIV/0!	#DIV/0!	#DIV/0!	#DIV/0!	#DIV/0!
	86-O-15	I. undulatoplicatus	Austin Chalk	TX	s	84.88	TCR = 28.32	28.03	5.543e-10	28.294	0.036	5.5305e-10	1.34952e-12	85.6699	0.00922057	0.28			0.282582								#DIV/0!	#DIV/0!	#DIV/0!	#DIV/0!	#DIV/0!	#DIV/0!	#DIV/0!	#DIV/0!	#DIV/0!	#DIV/0!	#DIV/0!	#DIV/0!	#DIV/0!	#DIV/0!	#DIV/0!
	91-O-08	P. bourgeoisianus	Cody Shale	MT	s	86.92	TCR = 28.32	28.03	5.543e-10	28.294	0.036	5.5305e-10	1.34952e-12	87.7286	0.00921667	0.39			0.393595								#DIV/0!	#DIV/0!	#DIV/0!	#DIV/0!	#DIV/0!	#DIV/0!	#DIV/0!	#DIV/0!	#DIV/0!	#DIV/0!	#DIV/0!	#DIV/0!	#DIV/0!	#DIV/0!	#DIV/0!
	91-O-13	S. preventricosus	Marias River Shale	MT	s	88.34	TCR = 28.32	28.03	5.543e-10	28.294	0.036	5.5305e-10	1.34952e-12	89.1615	0.00921395	0.6			0.605528								#DIV/0!	#DIV/0!	#DIV/0!	#DIV/0!	#DIV/0!	#DIV/0!	#DIV/0!	#DIV/0!	#DIV/0!	#DIV/0!	#DIV/0!	#DIV/0!	#DIV/0!	#DIV/0!	#DIV/0!
	Juana Lopez Mbr	above P. macombi, below S. warreni	Mancos Shale	NM	s	90.21	TCR = 28.32	28.03	5.543e-10	28.294	0.036	5.5305e-10	1.34952e-12	91.0486	0.00921038	0.72			0.726631								#DIV/0!	#DIV/0!	#DIV/0!	#DIV/0!	#DIV/0!	#DIV/0!	#DIV/0!	#DIV/0!	#DIV/0!	#DIV/0!	#DIV/0!	#DIV/0!	#DIV/0!	#DIV/0!	#DIV/0!
	Clausen/washboard mbr	P. hyatti	Ferron Sandstone	UT	s	90.51	TCR = 28.32	28.03	5.543e-10	28.294	0.036	5.5305e-10	1.34952e-12	91.3513	0.0092098	0.45			0.454144								#DIV/0!	#DIV/0!	#DIV/0!	#DIV/0!	#DIV/0!	#DIV/0!	#DIV/0!	#DIV/0!	#DIV/0!	#DIV/0!	#DIV/0!	#DIV/0!	#DIV/0!	#DIV/0!	#DIV/0!
	90-O-34	V. birchbyi	Mancos Shale	AZ	s	93.4	TCR = 28.32	28.03	5.543e-10	28.294	0.036	5.5305e-10	1.34952e-12	94.2677	0.00920428	0.63			0.635799								#DIV/0!	#DIV/0!	#DIV/0!	#DIV/0!	#DIV/0!	#DIV/0!	#DIV/0!	#DIV/0!	#DIV/0!	#DIV/0!	#DIV/0!	#DIV/0!	#DIV/0!	#DIV/0!	#DIV/0!
	90-O-33	P. flexuosum	Mancos Shale	AZ	s	93.25	TCR = 28.32	28.03	5.543e-10	28.294	0.036	5.5305e-10	1.34952e-12	94.1163	0.00920457	0.55			0.555063								#DIV/0!	#DIV/0!	#DIV/0!	#DIV/0!	#DIV/0!	#DIV/0!	#DIV/0!	#DIV/0!	#DIV/0!	#DIV/0!	#DIV/0!	#DIV/0!	#DIV/0!	#DIV/0!	#DIV/0!
	90-O-19	N. juddi	Greenhorn Limestone	NE	s	93.3	TCR = 28.32	28.03	5.543e-10	28.294	0.036	5.5305e-10	1.34952e-12	94.1668	0.00920447	0.4			0.403682								#DIV/0!	#DIV/0!	#DIV/0!	#DIV/0!	#DIV/0!	#DIV/0!	#DIV/0!	#DIV/0!	#DIV/0!	#DIV/0!	#DIV/0!	#DIV/0!	#DIV/0!	#DIV/0!	#DIV/0!
	90-O-49	N. juddi		NM	s	93.78	TCR = 28.32	28.03	5.543e-10	28.294	0.036	5.5305e-10	1.34952e-12	94.6511	0.00920356	0.49			0.49451								#DIV/0!	#DIV/0!	#DIV/0!	#DIV/0!	#DIV/0!	#DIV/0!	#DIV/0!	#DIV/0!	#DIV/0!	#DIV/0!	#DIV/0!	#DIV/0!	#DIV/0!	#DIV/0!	#DIV/0!
	90-O-49	N. juddi		NM	s	93.59	TCR = 28.32	28.03	5.543e-10	28.294	0.036	5.5305e-10	1.34952e-12	94.4594	0.00920392	0.58			0.585338								#DIV/0!	#DIV/0!	#DIV/0!	#DIV/0!	#DIV/0!	#DIV/0!	#DIV/0!	#DIV/0!	#DIV/0!	#DIV/0!	#DIV/0!	#DIV/0!	#DIV/0!	#DIV/0!	#DIV/0!
	91-O-31	E. septemseriatum	Mancos Shale	AZ	s	93.49	TCR = 28.32	28.03	5.543e-10	28.294	0.036	5.5305e-10	1.34952e-12	94.3585	0.00920411	0.89			0.898192								#DIV/0!	#DIV/0!	#DIV/0!	#DIV/0!	#DIV/0!	#DIV/0!	#DIV/0!	#DIV/0!	#DIV/0!	#DIV/0!	#DIV/0!	#DIV/0!	#DIV/0!	#DIV/0!	#DIV/0!
	91-O-30	V. diartianum	Mancos Shale	AZ	s	93.9	TCR = 28.32	28.03	5.543e-10	28.294	0.036	5.5305e-10	1.34952e-12	94.7722	0.00920333	0.72			0.726626								#DIV/0!	#DIV/0!	#DIV/0!	#DIV/0!	#DIV/0!	#DIV/0!	#DIV/0!	#DIV/0!	#DIV/0!	#DIV/0!	#DIV/0!	#DIV/0!	#DIV/0!	#DIV/0!	#DIV/0!
	D2315	D. pondi	Frontier Fm	WY	s	94.63	TCR = 28.32	28.03	5.543e-10	28.294	0.036	5.5305e-10	1.34952e-12	95.5089	0.00920193	0.61			0.615613								#DIV/0!	#DIV/0!	#DIV/0!	#DIV/0!	#DIV/0!	#DIV/0!	#DIV/0!	#DIV/0!	#DIV/0!	#DIV/0!	#DIV/0!	#DIV/0!	#DIV/0!	#DIV/0!	#DIV/0!
	90-O-50	A. amphibolum	Frontier Fm	WY	s	94.93	TCR = 28.32	28.03	5.543e-10	28.294	0.036	5.5305e-10	1.34952e-12	95.8116	0.00920136	0.53			0.534877								#DIV/0!	#DIV/0!	#DIV/0!	#DIV/0!	#DIV/0!	#DIV/0!	#DIV/0!	#DIV/0!	#DIV/0!	#DIV/0!	#DIV/0!	#DIV/0!	#DIV/0!	#DIV/0!	#DIV/0!
	Thatcher bentonite	C. gilberti	Graneros Shale	CO	s	95.78	TCR = 28.32	28.03	5.543e-10	28.294	0.036	5.5305e-10	1.34952e-12	96.6693	0.00919974	0.61			0.615612								#DIV/0!	#DIV/0!	#DIV/0!	#DIV/0!	#DIV/0!	#DIV/0!	#DIV/0!	#DIV/0!	#DIV/0!	#DIV/0!	#DIV/0!	#DIV/0!	#DIV/0!	#DIV/0!	#DIV/0!
	Bailey Flats core	below C. gilberti	Frontier Fm	WY	s	95.86	TCR = 28.32	28.03	5.543e-10	28.294	0.036	5.5305e-10	1.34952e-12	96.7501	0.00919959	0.45			0.45414								#DIV/0!	#DIV/0!	#DIV/0!	#DIV/0!	#DIV/0!	#DIV/0!	#DIV/0!	#DIV/0!	#DIV/0!	#DIV/0!	#DIV/0!	#DIV/0!	#DIV/0!	#DIV/0!	#DIV/0!
	68-O-09		Mowry Shale	WY	s	97.17	TCR = 28.32	28.03	5.543e-10	28.294	0.036	5.5305e-10	1.34952e-12	98.072	0.00919709	0.69			0.696346								#DIV/0!	#DIV/0!	#DIV/0!	#DIV/0!	#DIV/0!	#DIV/0!	#DIV/0!	#DIV/0!	#DIV/0!	#DIV/0!	#DIV/0!	#DIV/0!	#DIV/0!	#DIV/0!	#DIV/0!
	Arrow Creek bentonite	N. cornutus	Colorado Shale	MT	s	98.52	TCR = 28.32	28.03	5.543e-10	28.294	0.036	5.5305e-10	1.34952e-12	99.4342	0.00919452	0.41			0.41377								#DIV/0!	#DIV/0!	#DIV/0!	#DIV/0!	#DIV/0!	#DIV/0!	#DIV/0!	#DIV/0!	#DIV/0!	#DIV/0!	#DIV/0!	#DIV/0!	#DIV/0!	#DIV/0!	#DIV/0!
	Shell Creek Mbr	N. haasi	Thermopolis Shale	WY	s	98.54	TCR = 28.32	28.03	5.543e-10	28.294	0.036	5.5305e-10	1.34952e-12	99.4544	0.00919448	0.7			0.706436								#DIV/0!	#DIV/0!	#DIV/0!	#DIV/0!	#DIV/0!	#DIV/0!	#DIV/0!	#DIV/0!	#DIV/0!	#DIV/0!	#DIV/0!	#DIV/0!	#DIV/0!	#DIV/0!	#DIV/0!
	91-O-12	N. haasi	Thermopolis Shale	WY	s	98.74	TCR = 28.32	28.03	5.543e-10	28.294	0.036	5.5305e-10	1.34952e-12	99.6562	0.0091941	0.59			0.595425								#DIV/0!	#DIV/0!	#DIV/0!	#DIV/0!	#DIV/0!	#DIV/0!	#DIV/0!	#DIV/0!	#DIV/0!	#DIV/0!	#DIV/0!	#DIV/0!	#DIV/0!	#DIV/0!	#DIV/0!
	75-O-06	P. pattoni	Hulcross Fm	BC	s	107.1	TCR = 28.32	28.03	5.543e-10	28.294	0.036	5.5305e-10	1.34952e-12	108.092	0.00917819	0.3			0.302753								#DIV/0!	#DIV/0!	#DIV/0!	#DIV/0!	#DIV/0!	#DIV/0!	#DIV/0!	#DIV/0!	#DIV/0!	#DIV/0!	#DIV/0!	#DIV/0!	#DIV/0!	#DIV/0!	#DIV/0!
	Otto Gott claypit	P. nutfieldensis		Ge	s	114	TCR = 28.32	28.03	5.543e-10	28.294	0.036	5.5305e-10	1.34952e-12	115.054	0.0091651	1.3			1.31191								#DIV/0!	#DIV/0!	#DIV/0!	#DIV/0!	#DIV/0!	#DIV/0!	#DIV/0!	#DIV/0!	#DIV/0!	#DIV/0!	#DIV/0!	#DIV/0!	#DIV/0!	#DIV/0!	#DIV/0!
																											#DIV/0!	#DIV/0!	#DIV/0!	#DIV/0!	#DIV/0!	#DIV/0!	#DIV/0!	#DIV/0!	#DIV/0!	#DIV/0!	#DIV/0!	#DIV/0!	#DIV/0!	#DIV/0!	#DIV/0!
Roberts et al., 2005	KBO-37		upper Kaiparowits Fm	UT	s	74.21	FCs = 28.02	28.02	5.543e-10	28.294	0.036	5.5305e-10	1.34952e-12	74.9286	0.00958999	0.18			0.181726								#DIV/0!	#DIV/0!	#DIV/0!	#DIV/0!	#DIV/0!	#DIV/0!	#DIV/0!	#DIV/0!	#DIV/0!	#DIV/0!	#DIV/0!	#DIV/0!	#DIV/0!	#DIV/0!	#DIV/0!
	KBC-109		middle Kaiparowits Fm	UT	s	75.02	FCs = 28.02	28.02	5.543e-10	28.294	0.036	5.5305e-10	1.34952e-12	75.7463	0.00958835	0.15			0.151438								#DIV/0!	#DIV/0!	#DIV/0!	#DIV/0!	#DIV/0!	#DIV/0!	#DIV/0!	#DIV/0!	#DIV/0!	#DIV/0!	#DIV/0!	#DIV/0!	#DIV/0!	#DIV/0!	#DIV/0!
	KBC-144		middle Kaiparowits Fm	UT	s	75.02	FCs = 28.02	28.02	5.543e-10	28.294	0.036	5.5305e-10	1.34952e-12	75.7463	0.00958835	0.15			0.151438								#DIV/0!	#DIV/0!	#DIV/0!	#DIV/0!	#DIV/0!	#DIV/0!	#DIV/0!	#DIV/0!	#DIV/0!	#DIV/0!	#DIV/0!	#DIV/0!	#DIV/0!	#DIV/0!	#DIV/0!
	KDR-5		lower Kaiparowits Fm	UT	s	75.96	FCs = 28.02	28.02	5.543e-10	28.294	0.036	5.5305e-10	1.34952e-12	76.6952	0.00958645	0.14			0.141342								#DIV/0!	#DIV/0!	#DIV/0!	#DIV/0!	#DIV/0!	#DIV/0!	#DIV/0!	#DIV/0!	#DIV/0!	#DIV/0!	#DIV/0!	#DIV/0!	#DIV/0!	#DIV/0!	#DIV/0!
Rogers & Swisher, 1996			upper Judith River Fm	MT	?	75.4	FCs = 27.84	27.84	5.543e-10	28.294	0.036	5.5305e-10	1.34952e-12	76.6156	0.0158661	N/A											#DIV/0!	#DIV/0!	#DIV/0!	#DIV/0!	#VALUE!	#DIV/0!	#DIV/0!	#DIV/0!	#DIV/0!	#DIV/0!	#DIV/0!	#DIV/0!	#DIV/0!	#DIV/0!	#DIV/0!
Rogers et al., 1993	TM-6		Two Medicine Fm	MT	b	73.568	FCs = 27.84	27.84	5.543e-10	28.294	0.036	5.5305e-10	1.34952e-12	74.7546	0.015873	2.546			2.58641								#DIV/0!	#DIV/0!	#DIV/0!	#DIV/0!	#DIV/0!	#DIV/0!	#DIV/0!	#DIV/0!	#DIV/0!	#DIV/0!	#DIV/0!	#DIV/0!	#DIV/0!	#DIV/0!	#DIV/0!
	TM-6		Two Medicine Fm	MT	p	74.076	FCs = 27.84	27.84	5.543e-10	28.294	0.036	5.5305e-10	1.34952e-12	75.2706	0.0158711	0.095			0.0965078								#DIV/0!	#DIV/0!	#DIV/0!	#DIV/0!	#DIV/0!	#DIV/0!	#DIV/0!	#DIV/0!	#DIV/0!	#DIV/0!	#DIV/0!	#DIV/0!	#DIV/0!	#DIV/0!	#DIV/0!
	TM-6		Two Medicine Fm	MT	a	75.376	FCs = 27.84	27.84	5.543e-10	28.294	0.036	5.5305e-10	1.34952e-12	76.5912	0.0158662	0.384			0.390093								#DIV/0!	#DIV/0!	#DIV/0!	#DIV/0!	#DIV/0!	#DIV/0!	#DIV/0!	#DIV/0!	#DIV/0!	#DIV/0!	#DIV/0!	#DIV/0!	#DIV/0!	#DIV/0!	#DIV/0!
	TM-6		Two Medicine Fm	MT	p	76.586	FCs = 27.84	27.84	5.543e-10	28.294	0.036	5.5305e-10	1.34952e-12	77.8204	0.0158617	2.966			3.01305								#DIV/0!	#DIV/0!	#DIV/0!	#DIV/0!	#DIV/0!	#DIV/0!	#DIV/0!	#DIV/0!	#DIV/0!	#DIV/0!	#DIV/0!	#DIV/0!	#DIV/0!	#DIV/0!	#DIV/0!
	TM-4		Two Medicine Fm	MT	s	74.066	FCs = 27.84	27.84	5.543e-10	28.294	0.036	5.5305e-10	1.34952e-12	75.2605	0.0158711	0.722			0.733459								#DIV/0!	#DIV/0!	#DIV/0!	#DIV/0!	#DIV/0!	#DIV/0!	#DIV/0!	#DIV/0!	#DIV/0!	#DIV/0!	#DIV/0!	#DIV/0!	#DIV/0!	#DIV/0!	#DIV/0!
	TM-4		Two Medicine Fm	MT	p	74.27	FCs = 27.84	27.84	5.543e-10	28.294	0.036	5.5305e-10	1.34952e-12	75.4677	0.0158703	0.157			0.159492								#DIV/0!	#DIV/0!	#DIV/0!	#DIV/0!	#DIV/0!	#DIV/0!	#DIV/0!	#DIV/0!	#DIV/0!	#DIV/0!	#DIV/0!	#DIV/0!	#DIV/0!	#DIV/0!	#DIV/0!
	TM-4		Two Medicine Fm	MT	p	70.292	FCs = 27.84	27.84	5.543e-10	28.294	0.036	5.5305e-10	1.34952e-12	71.4266	0.0158852	6.871			6.98015								#DIV/0!	#DIV/0!	#DIV/0!	#DIV/0!	#DIV/0!	#DIV/0!	#DIV/0!	#DIV/0!	#DIV/0!	#DIV/0!	#DIV/0!	#DIV/0!	#DIV/0!	#DIV/0!	#DIV/0!
	WOFS-U5		Two Medicine Fm	MT	p	79.603	FCs = 27.84	27.84	5.543e-10	28.294	0.036	5.5305e-10	1.34952e-12	80.8851	0.0158504	0.214			0.217392								#DIV/0!	#DIV/0!	#DIV/0!	#DIV/0!	#DIV/0!	#DIV/0!	#DIV/0!	#DIV/0!	#DIV/0!	#DIV/0!	#DIV/0!	#DIV/0!	#DIV/0!	#DIV/0!	#DIV/0!
	WOFS-U5		Two Medicine Fm	MT	p	72.025	FCs = 27.84	27.84	5.543e-10	28.294	0.036	5.5305e-10	1.34952e-12	73.1871	0.0158787	5.3			5.38416								#DIV/0!	#DIV/0!	#DIV/0!	#DIV/0!	#DIV/0!	#DIV/0!	#DIV/0!	#DIV/0!	#DIV/0!	#DIV/0!	#DIV/0!	#DIV/0!	#DIV/0!	#DIV/0!	#DIV/0!
	WOFS-U5		Two Medicine Fm	MT	b	79.862	FCs = 27.84	27.84	5.543e-10	28.294	0.036	5.5305e-10	1.34952e-12	81.1481	0.0158494	0.302			0.306787								#DIV/0!	#DIV/0!	#DIV/0!	#DIV/0!	#DIV/0!	#DIV/0!	#DIV/0!	#DIV/0!	#DIV/0!	#DIV/0!	#DIV/0!	#DIV/0!	#DIV/0!	#DIV/0!	#DIV/0!
	WOFS-U5		Two Medicine Fm	MT	b	78.266	FCs = 27.84	27.84	5.543e-10	28.294	0.036	5.5305e-10	1.34952e-12	79.5269	0.0158554	0.146			0.148315								#DIV/0!	#DIV/0!	#DIV/0!	#DIV/0!	#DIV/0!	#DIV/0!	#DIV/0!	#DIV/0!	#DIV/0!	#DIV/0!	#DIV/0!	#DIV/0!	#DIV/0!	#DIV/0!	#DIV/0!
	WOFS-U5		Two Medicine Fm	MT	b	76.426	FCs = 27.84	27.84	5.543e-10	28.294	0.036	5.5305e-10	1.34952e-12	77.6578	0.0158623	0.447			0.45409								#DIV/0!	#DIV/0!	#DIV/0!	#DIV/0!	#DIV/0!	#DIV/0!	#DIV/0!	#DIV/0!	#DIV/0!	#DIV/0!	#DIV/0!	#DIV/0!	#DIV/0!	#DIV/0!	#DIV/0!
	TM-3		Two Medicine Fm	MT	b	79.715	FCs = 27.84	27.84	5.543e-10	28.294	0.036	5.5305e-10	1.34952e-12	80.9988	0.0158499	0.075			0.0761887								#DIV/0!	#DIV/0!	#DIV/0!	#DIV/0!	#DIV/0!	#DIV/0!	#DIV/0!	#DIV/0!	#DIV/0!	#DIV/0!	#DIV/0!	#DIV/0!	#DIV/0!	#DIV/0!	#DIV/0!
	TM-3		Two Medicine Fm	MT	p	79.771	FCs = 27.84	27.84	5.543e-10	28.294	0.036	5.5305e-10	1.34952e-12	81.0557	0.0158497	0.275			0.279359								#DIV/0!	#DIV/0!	#DIV/0!	#DIV/0!	#DIV/0!	#DIV/0!	#DIV/0!	#DIV/0!	#DIV/0!	#DIV/0!	#DIV/0!	#DIV/0!	#DIV/0!	#DIV/0!	#DIV/0!
	RT/TM-7		Two Medicine Fm	MT	b	80.044	FCs = 27.84	27.84	5.543e-10	28.294	0.036	5.5305e-10	1.34952e-12	81.333	0.0158487	0.19			0.193011								#DIV/0!	#DIV/0!	#DIV/0!	#DIV/0!	#DIV/0!	#DIV/0!	#DIV/0!	#DIV/0!	#DIV/0!	#DIV/0!	#DIV/0!	#DIV/0!	#DIV/0!	#DIV/0!	#DIV/0!
	RT/TM-7		Two Medicine Fm	MT	p	80.002	FCs = 27.84	27.84	5.543e-10	28.294	0.036	5.5305e-10	1.34952e-12	81.2904	0.0158489	0.28			0.284438								#DIV/0!	#DIV/0!	#DIV/0!	#DIV/0!	#DIV/0!	#DIV/0!	#DIV/0!	#DIV/0!	#DIV/0!	#DIV/0!	#DIV/0!	#DIV/0!	#DIV/0!	#DIV/0!	#DIV/0!
Rogers et al., 2016	STI-03		Judith River Fm	MT	s	76.24	FCs = 28.201	28.201	5.463e-10	28.294	0.036	5.5305e-10	1.34952e-12	76.4759	0.00308399	0.18			0.180555								#DIV/0!	#DIV/0!	#DIV/0!	#DIV/0!	#DIV/0!	#DIV/0!	#DIV/0!	#DIV/0!	#DIV/0!	#DIV/0!	#DIV/0!	#DIV/0!	#DIV/0!	#DIV/0!	#DIV/0!
	WHB1-11		Judith River Fm	MT	s	76.17	FCs = 28.201	28.201	5.463e-10	28.294	0.036	5.5305e-10	1.34952e-12	76.4057	0.00308428	0.07			0.0702159								#DIV/0!	#DIV/0!	#DIV/0!	#DIV/0!	#DIV/0!	#DIV/0!	#DIV/0!	#DIV/0!	#DIV/0!	#DIV/0!	#DIV/0!	#DIV/0!	#DIV/0!	#DIV/0!	#DIV/0!
	PPF-03		Judith River Fm	MT	s	75.21	FCs = 28.201	28.201	5.463e-10	28.294	0.036	5.5305e-10	1.34952e-12	75.443	0.0030883	0.12			0.120371								#DIV/0!	#DIV/0!	#DIV/0!	#DIV/0!	#DIV/0!	#DIV/0!	#DIV/0!	#DIV/0!	#DIV/0!	#DIV/0!	#DIV/0!	#DIV/0!	#DIV/0!	#DIV/0!	#DIV/0!
Sageman et al., 2014	Note on recalibration																										#DIV/0!	#DIV/0!	#DIV/0!	#DIV/0!	#DIV/0!	#DIV/0!	#DIV/0!	#DIV/0!	#DIV/0!	#DIV/0!	#DIV/0!	#DIV/0!	#DIV/0!	#DIV/0!	#DIV/0!
																											#DIV/0!	#DIV/0!	#DIV/0!	#DIV/0!	#DIV/0!	#DIV/0!	#DIV/0!	#DIV/0!	#DIV/0!	#DIV/0!	#DIV/0!	#DIV/0!	#DIV/0!	#DIV/0!	#DIV/0!
Shelton, 2007		Justin's Peak bentonite	Two Medicine Fm	MT	b	76.9	FCs = 28.03	28.03	5.543e-10	28.294	0.036	5.5305e-10	1.34952e-12	77.6169	0.00923588	0.5			0.504618								#DIV/0!	#DIV/0!	#DIV/0!	#DIV/0!	#DIV/0!	#DIV/0!	#DIV/0!	#DIV/0!	#DIV/0!	#DIV/0!	#DIV/0!	#DIV/0!	#DIV/0!	#DIV/0!	#DIV/0!
	TM-003, 1st		Two Medicine Fm	MT	b	76	FCs = 28.03	28.03	5.543e-10	28.294	0.036	5.5305e-10	1.34952e-12	76.7086	0.00923761	0.6			0.605543								#DIV/0!	#DIV/0!	#DIV/0!	#DIV/0!	#DIV/0!	#DIV/0!	#DIV/0!	#DIV/0!	#DIV/0!	#DIV/0!	#DIV/0!	#DIV/0!	#DIV/0!	#DIV/0!	#DIV/0!
	TM-003, 2nd		Two Medicine Fm	MT	b	77	FCs = 28.03	28.03	5.543e-10	28.294	0.036	5.5305e-10	1.34952e-12	77.7178	0.00923569	0.7			0.706465								#DIV/0!	#DIV/0!	#DIV/0!	#DIV/0!	#DIV/0!	#DIV/0!	#DIV/0!	#DIV/0!	#DIV/0!	#DIV/0!	#DIV/0!	#DIV/0!	#DIV/0!	#DIV/0!	#DIV/0!
Sprain et al., 2014	U coal		Fort Union Fm	MT	s	64.866	FCs = 28.294	28.294	5.5305e-10	28.294	0.036	5.5305e-10	1.34952e-12	64.866	2.66454e-15	0.023			0.023								#DIV/0!	#DIV/0!	#DIV/0!	#DIV/0!	#DIV/0!	#DIV/0!	#DIV/0!	#DIV/0!	#DIV/0!	#DIV/0!	#DIV/0!	#DIV/0!	#DIV/0!	#DIV/0!	#DIV/0!
	U? coal		Fort Union Fm	MT	s	64.904	FCs = 28.294	28.294	5.5305e-10	28.294	0.036	5.5305e-10	1.34952e-12	64.904	-2.22045e-16	0.026			0.026								#DIV/0!	#DIV/0!	#DIV/0!	#DIV/0!	#DIV/0!	#DIV/0!	#DIV/0!	#DIV/0!	#DIV/0!	#DIV/0!	#DIV/0!	#DIV/0!	#DIV/0!	#DIV/0!	#DIV/0!
	V coal		Fort Union Fm	MT	s	65.041	FCs = 28.294	28.294	5.5305e-10	28.294	0.036	5.5305e-10	1.34952e-12	65.041	1.33227e-15	0.023			0.023								#DIV/0!	#DIV/0!	#DIV/0!	#DIV/0!	#DIV/0!	#DIV/0!	#DIV/0!	#DIV/0!	#DIV/0!	#DIV/0!	#DIV/0!	#DIV/0!	#DIV/0!	#DIV/0!	#DIV/0!
	W coal		Fort Union Fm	MT	s	65.197	FCs = 28.294	28.294	5.5305e-10	28.294	0.036	5.5305e-10	1.34952e-12	65.197	2.22045e-16	0.024			0.024								#DIV/0!	#DIV/0!	#DIV/0!	#DIV/0!	#DIV/0!	#DIV/0!	#DIV/0!	#DIV/0!	#DIV/0!	#DIV/0!	#DIV/0!	#DIV/0!	#DIV/0!	#DIV/0!	#DIV/0!
	W coal		Fort Union Fm	MT	s	65.118	FCs = 28.294	28.294	5.5305e-10	28.294	0.036	5.5305e-10	1.34952e-12	65.118	-1.11022e-15	0.024			0.024								#DIV/0!	#DIV/0!	#DIV/0!	#DIV/0!	#DIV/0!	#DIV/0!	#DIV/0!	#DIV/0!	#DIV/0!	#DIV/0!	#DIV/0!	#DIV/0!	#DIV/0!	#DIV/0!	#DIV/0!
	X coal		Fort Union Fm	MT	s	65.491	FCs = 28.294	28.294	5.5305e-10	28.294	0.036	5.5305e-10	1.34952e-12	65.491	-1.77636e-15	0.032			0.032								#DIV/0!	#DIV/0!	#DIV/0!	#DIV/0!	#DIV/0!	#DIV/0!	#DIV/0!	#DIV/0!	#DIV/0!	#DIV/0!	#DIV/0!	#DIV/0!	#DIV/0!	#DIV/0!	#DIV/0!
	Y coal		Fort Union Fm	MT	s	65.677	FCs = 28.294	28.294	5.5305e-10	28.294	0.036	5.5305e-10	1.34952e-12	65.677	-2.88658e-15	0.041			0.041								#DIV/0!	#DIV/0!	#DIV/0!	#DIV/0!	#DIV/0!	#DIV/0!	#DIV/0!	#DIV/0!	#DIV/0!	#DIV/0!	#DIV/0!	#DIV/0!	#DIV/0!	#DIV/0!	#DIV/0!
	Y coal		Fort Union Fm	MT	s	65.741	FCs = 28.294	28.294	5.5305e-10	28.294	0.036	5.5305e-10	1.34952e-12	65.741	2.22045e-16	0.022			0.022								#DIV/0!	#DIV/0!	#DIV/0!	#DIV/0!	#DIV/0!	#DIV/0!	#DIV/0!	#DIV/0!	#DIV/0!	#DIV/0!	#DIV/0!	#DIV/0!	#DIV/0!	#DIV/0!	#DIV/0!
	HFZ coal (HH12-2)		Fort Union Fm	MT	s	65.962	FCs = 28.294	28.294	5.5305e-10	28.294	0.036	5.5305e-10	1.34952e-12	65.962	-1.11022e-15	0.026			0.026								#DIV/0!	#DIV/0!	#DIV/0!	#DIV/0!	#DIV/0!	#DIV/0!	#DIV/0!	#DIV/0!	#DIV/0!	#DIV/0!	#DIV/0!	#DIV/0!	#DIV/0!	#DIV/0!	#DIV/0!
	HFZ coal (HF-3PR)		Fort Union Fm	MT	s	65.99	FCs = 28.294	28.294	5.5305e-10	28.294	0.036	5.5305e-10	1.34952e-12	65.99	2.55351e-15	0.032			0.032								#DIV/0!	#DIV/0!	#DIV/0!	#DIV/0!	#DIV/0!	#DIV/0!	#DIV/0!	#DIV/0!	#DIV/0!	#DIV/0!	#DIV/0!	#DIV/0!	#DIV/0!	#DIV/0!	#DIV/0!
	HFZ coal (pooled)		Fort Union Fm	MT	s	65.973	FCs = 28.294	28.294	5.5305e-10	28.294	0.036	5.5305e-10	1.34952e-12	65.973	2.33147e-15	0.02			0.02								#DIV/0!	#DIV/0!	#DIV/0!	#DIV/0!	#DIV/0!	#DIV/0!	#DIV/0!	#DIV/0!	#DIV/0!	#DIV/0!	#DIV/0!	#DIV/0!	#DIV/0!	#DIV/0!	#DIV/0!
	MCZ coal (LG11-1)		Fort Union Fm	MT	s	66.022	FCs = 28.294	28.294	5.5305e-10	28.294	0.036	5.5305e-10	1.34952e-12	66.022	-1.33227e-15	0.038			0.038								#DIV/0!	#DIV/0!	#DIV/0!	#DIV/0!	#DIV/0!	#DIV/0!	#DIV/0!	#DIV/0!	#DIV/0!	#DIV/0!	#DIV/0!	#DIV/0!	#DIV/0!	#DIV/0!	#DIV/0!
	MCZ coal (ZL 12-2)		Fort Union Fm	MT	s	65.998	FCs = 28.294	28.294	5.5305e-10	28.294	0.036	5.5305e-10	1.34952e-12	65.998	-6.66134e-16	0.044			0.044								#DIV/0!	#DIV/0!	#DIV/0!	#DIV/0!	#DIV/0!	#DIV/0!	#DIV/0!	#DIV/0!	#DIV/0!	#DIV/0!	#DIV/0!	#DIV/0!	#DIV/0!	#DIV/0!	#DIV/0!
	Z coal (HC-2PR)		Fort Union Fm	MT	s	66.019	FCs = 28.294	28.294	5.5305e-10	28.294	0.036	5.5305e-10	1.34952e-12	66.019	8.88178e-16	0.046			0.046								#DIV/0!	#DIV/0!	#DIV/0!	#DIV/0!	#DIV/0!	#DIV/0!	#DIV/0!	#DIV/0!	#DIV/0!	#DIV/0!	#DIV/0!	#DIV/0!	#DIV/0!	#DIV/0!	#DIV/0!
	Z coal (HX12-1)		Fort Union Fm	MT	s	66.002	FCs = 28.294	28.294	5.5305e-10	28.294	0.036	5.5305e-10	1.34952e-12	66.002	2.55351e-15	0.033			0.033								#DIV/0!	#DIV/0!	#DIV/0!	#DIV/0!	#DIV/0!	#DIV/0!	#DIV/0!	#DIV/0!	#DIV/0!	#DIV/0!	#DIV/0!	#DIV/0!	#DIV/0!	#DIV/0!	#DIV/0!
	MCZ/Z coal (pooled)		Fort Union Fm	MT	s	66.013	FCs = 28.294	28.294	5.5305e-10	28.294	0.036	5.5305e-10	1.34952e-12	66.013	-2.22045e-15	0.015			0.015								#DIV/0!	#DIV/0!	#DIV/0!	#DIV/0!	#DIV/0!	#DIV/0!	#DIV/0!	#DIV/0!	#DIV/0!	#DIV/0!	#DIV/0!	#DIV/0!	#DIV/0!	#DIV/0!	#DIV/0!
	IrZ coal (HH12-1)		Fort Union Fm	MT	s	66.061	FCs = 28.294	28.294	5.5305e-10	28.294	0.036	5.5305e-10	1.34952e-12	66.061	2.22045e-16	0.039			0.039								#DIV/0!	#DIV/0!	#DIV/0!	#DIV/0!	#DIV/0!	#DIV/0!	#DIV/0!	#DIV/0!	#DIV/0!	#DIV/0!	#DIV/0!	#DIV/0!	#DIV/0!	#DIV/0!	#DIV/0!
	IrZ coal (NV12-1)		Fort Union Fm	MT	s	66.035	FCs = 28.294	28.294	5.5305e-10	28.294	0.036	5.5305e-10	1.34952e-12	66.035	1.88738e-15	0.033			0.033								#DIV/0!	#DIV/0!	#DIV/0!	#DIV/0!	#DIV/0!	#DIV/0!	#DIV/0!	#DIV/0!	#DIV/0!	#DIV/0!	#DIV/0!	#DIV/0!	#DIV/0!	#DIV/0!	#DIV/0!
	IrZ coal (HF-1PR)		Fort Union Fm	MT	s	66.043	FCs = 28.294	28.294	5.5305e-10	28.294	0.036	5.5305e-10	1.34952e-12	66.043	1.77636e-15	0.011			0.011								#DIV/0!	#DIV/0!	#DIV/0!	#DIV/0!	#DIV/0!	#DIV/0!	#DIV/0!	#DIV/0!	#DIV/0!	#DIV/0!	#DIV/0!	#DIV/0!	#DIV/0!	#DIV/0!	#DIV/0!
	IrZ coal (pooled)		Fort Union Fm	MT	s	66.043	FCs = 28.294	28.294	5.5305e-10	28.294	0.036	5.5305e-10	1.34952e-12	66.043	1.77636e-15	0.01			0.01								#DIV/0!	#DIV/0!	#DIV/0!	#DIV/0!	#DIV/0!	#DIV/0!	#DIV/0!	#DIV/0!	#DIV/0!	#DIV/0!	#DIV/0!	#DIV/0!	#DIV/0!	#DIV/0!	#DIV/0!
	Null coal		Hell Creek Fm	MT	s	66.289	FCs = 28.294	28.294	5.5305e-10	28.294	0.036	5.5305e-10	1.34952e-12	66.289	2.77556e-15	0.051			0.051								#DIV/0!	#DIV/0!	#DIV/0!	#DIV/0!	#DIV/0!	#DIV/0!	#DIV/0!	#DIV/0!	#DIV/0!	#DIV/0!	#DIV/0!	#DIV/0!	#DIV/0!	#DIV/0!	#DIV/0!
																											#DIV/0!	#DIV/0!	#DIV/0!	#DIV/0!	#DIV/0!	#DIV/0!	#DIV/0!	#DIV/0!	#DIV/0!	#DIV/0!	#DIV/0!	#DIV/0!	#DIV/0!	#DIV/0!	#DIV/0!
Swisher et al. 1993	U coal		Fort Union Fm	MT	s	63.9	FCT = 27.84	27.84	5.543e-10	28.294	0.036	5.5305e-10	1.34952e-12	64.933	0.0159093	0.04	0.0107301	5.3e-06	0.0406367	0.0913275	0.182882						1.44932	3.36013	5.85098e+09	1.86843e+07	0.00135226	0.0108817	-0.00740352	0.000715876	-4.40074e+07	1.89817e+07	2.2719	0.0355508	0.0359112	-1.17848e+15	-1.17409e+17
	W coal		Fort Union Fm	MT	s	64.11	FCT = 27.84	27.84	5.543e-10	28.294	0.036	5.5305e-10	1.34952e-12	65.1464	0.0159085	0.02	0.0107454	3.8e-06	0.0203182								1.44726	3.36657	5.86151e+09	1.87087e+07	#NUM!	0.0108972	-0.00742465	0.000511809	-4.42123e+07	1.90065e+07	2.27924	0.0356655	0.0360292	-1.18919e+15	-1.17795e+17
	HFZ coal		Fort Union Fm	MT	s	64.77	FCT = 27.84	27.84	5.543e-10	28.294	0.036	5.5305e-10	1.34952e-12	65.8169	0.015906	0.06	0.0107454	3.8e-06	0.0609547	0.102883	0.19073						1.44726	3.40185	5.92078e+09	1.87019e+07	0.00297413	0.0108972	-0.00742465	0.000511809	-4.46591e+07	1.89995e+07	2.30227	0.0360259	0.0364	-1.22313e+15	-1.19007e+17
	HFZ coal		Fort Union Fm	MT	p	64.76	FCT = 27.84	27.84	5.543e-10	28.294	0.036	5.5305e-10	1.34952e-12	65.8067	0.015906	0.38	0.0107454	3.8e-06	0.386046	0.394841	0.426244						1.44726	3.40132	5.91988e+09	1.8702e+07	0.020283	0.0108972	-0.00742465	0.000511809	-4.46524e+07	1.89996e+07	2.30192	0.0360205	0.0363944	-1.22262e+15	-1.18989e+17
	Z coal, Hell Creek		Fort Union Fm	MT	s	64.96	FCT = 27.84	27.84	5.543e-10	28.294	0.036	5.5305e-10	1.34952e-12	66.0099	0.0159053	0.05	0.0097045	3.5e-06	0.0507955	0.0974124	0.188239						1.60249	3.77798	6.57472e+09	1.68885e+07	0.00262842	0.00984158	-0.00605588	0.000577951	-4.04492e+07	1.71572e+07	2.3089	0.0361297	0.0365068	-1.23299e+15	-1.19356e+17
	Z coal, McGuire Creek		Fort Union Fm	MT	s	65.03	FCT = 27.84	27.84	5.543e-10	28.294	0.036	5.5305e-10	1.34952e-12	66.081	0.015905	0.04	0.0097045	3.5e-06	0.0406364	0.092601	0.185945						1.60249	3.78213	6.58168e+09	1.68878e+07	0.00193636	0.00984158	-0.00605588	0.000577951	-4.0492e+07	1.71565e+07	2.31134	0.0361679	0.0365461	-1.23663e+15	-1.19485e+17
	Z coal, overall		Fort Union Fm	MT	s	65.01	FCT = 27.84	27.84	5.543e-10	28.294	0.036	5.5305e-10	1.34952e-12	66.0607	0.0159051	0.03	0.0097045	3.5e-06	0.0304773	0.0885907	0.183937						1.60249	3.78094	6.57969e+09	1.6888e+07	0.00113849	0.00984158	-0.00605588	0.000577951	-4.04797e+07	1.71567e+07	2.31064	0.0361569	0.0365349	-1.23559e+15	-1.19448e+17
	IrZ coal		Fort Union Fm	MT	s	65.16	FCT = 27.84	27.84	5.543e-10	28.294	0.036	5.5305e-10	1.34952e-12	66.2131	0.0159045	0.04	0.0107301	5.3e-06	0.0406363	0.0927477	0.186297						1.44932	3.42759	5.96428e+09	1.86712e+07	0.00131274	0.0108817	-0.00740352	0.000715876	-4.48591e+07	1.89683e+07	2.31588	0.0362388	0.0366191	-1.2434e+15	-1.19724e+17
	IrZ coal		Fort Union Fm	MT	p	65.16	FCT = 27.84	27.84	5.543e-10	28.294	0.036	5.5305e-10	1.34952e-12	66.2131	0.0159045	0.39	0.0107301	5.3e-06	0.396204	0.404881	0.435928						1.44932	3.42759	5.96428e+09	1.86712e+07	0.020819	0.0108817	-0.00740352	0.000715876	-4.48591e+07	1.89683e+07	2.31588	0.0362388	0.0366191	-1.2434e+15	-1.19724e+17
Varricchio et al. 2010	03-NC-ABB	plateau age			p	75.92	FCs = 28.03	28.03	5.543e-10	28.294	0.036	5.5305e-10	1.34952e-12	76.6279	0.00923776	0.32	0.007128	7.128e-06	0.322936	0.336963	0.385365						2.19674	6.02981	1.043e+10	1.23295e+07	0.0252438	0.00717931	-0.00324481	0.00219674	-3.41537e+07	1.24427e+07	2.67249	0.0418191	0.042379	-1.8307e+15	-1.38555e+17
	03-NC-ABB	isochron			p	75.6	FCs = 28.03	28.03	5.543e-10	28.294	0.036	5.5305e-10	1.34952e-12	76.3049	0.00923838	0.4	0.007128	7.128e-06	0.403671	0.414886	0.454751						2.19674	6.00386	1.03869e+10	1.23317e+07	0.0318762	0.00717931	-0.00324481	0.00219674	-3.40128e+07	1.24449e+07	2.66146	0.0416465	0.0422004	-1.81092e+15	-1.37971e+17
